# Supplementary material for: In-vitro activity of the novel β-lactam/β-lactamase inhibitor combinations and cefiderocol against carbapenem-resistant Pseudomonas spp. clinical isolates collected in Switzerland in 2022
Source: Eur J Clin Microbiol Infect Dis. 2024 Dec 20;44(3):571–85. doi: 10.1007/s10096-024-04994-6 (PMC11880081; doi:10.1007/s10096-024-04994-6)
Supplement: Supplementary file 1 — Supplementary Material 1 [file 10096_2024_4994_MOESM1_ESM.xlsx]

## Sheet: Feuil1
Numéro Fribourg	Espèce	Résistance aux bêta-lactamines	Résistance aux bêta-lactamines Chloé	AMBLER CLASS	type B lactamase	Céfidérocol CMI	Céfidérocol R/S	MEV diamètre [mm]	MEV R/S	CZA diamètre [mm]	CZA R/S	CLT diamètre [mm]	CLT R/S	IMR diamètre [mm]	IMR R/S	Diamètre meropenem [mm]	Diamètre ceftazidime [mm]	Diamètre imipenem [mm]
N2636	Pseudomonas aeruginosa	Hyperproduction céphalosporinase naturelle, diminution de perméabilité et efflux	Céphalosporinase naturelle, diminution de perméabilité et efflux	C	Céphalosporinase			9.5	R	6	R	6	R	27	S
N2640	Pseudomonas aeruginosa	Hyperproduction céphalosporinase naturelle, diminution de perméabilité et efflux	Céphalosporinase naturelle, diminution de perméabilité et efflux	C	Céphalosporinase			19.5	S	28.5	S	33	S	29.5	S
N2644	Pseudomonas aeruginosa	Hyperproduction céphalosporinase naturelle, diminution de perméabilité et efflux	Céphalosporinase naturelle, diminution de perméabilité et efflux	C	Céphalosporinase			14.5	S	16.5	R	25	S	29.5	S
N2648	Pseudomonas aeruginosa	GES-7 like	GES-7	A ESBL	ESBL			12.5	R	6	R	6	R	25.5	S
N2659	Pseudomonas aeruginosa	PER Céphalosporinase naturelle, diminution de perméabilité et effux	ESBL (PER) + Céphalosporinase naturelle, diminution de perméabilité et effux	A ESBL +C	ESBL + Céphalosporinase			9.5	R	11	R	12	R	24.5	S
N2661	Pseudomonas aeruginosa	VIM-2	VIM-2	B	Carbapénemase			6	R	16.5	R	7.5	R	6	R
N2665	Pseudomonas aeruginosa	Hyperproduction céphalosporinase naturelle, diminution de perméabilité et efflux	Céphalosporinase naturelle, diminution de perméabilité et efflux	C	Céphalosporinase			8.5	R	20.5	S	32.5	S	26	S
N2682	Pseudomonas aeruginosa	Hyperproduction céphalosporinase naturelle, diminution de perméabilité et efflux	Céphalosporinase naturelle, diminution de perméabilité et efflux	C	Céphalosporinase			10	R	17	S	24	S	28.5	S
N2683	Pseudomonas aeruginosa	Hyperproduction céphalosporinase naturelle, diminution de perméabilité et efflux	Céphalosporinase naturelle, diminution de perméabilité et efflux	C	Céphalosporinase			6	R	10.5	R	25.5	S	19.5	R	6	6	10			R	S
N2696	Pseudomonas aeruginosa	Hyperproduction céphalosporinase naturelle, diminution de perméabilité et efflux	Céphalosporinase naturelle, diminution de perméabilité et efflux	C	Céphalosporinase			11.5	R	15.5	R	22.5	R	30	S					MEV	<= 14	>14
N2710	Pseudomonas aeruginosa	Hyperproduction céphalosporinase naturelle et efflux	Céphalosporinase naturelle et efflux	C	Céphalosporinase			9.5	R	16.5	R	19.5	R	28	S					CZA	<= 17	>17
N2715	Pseudomonas aeruginosa	Hyperproduction céphalosporinase naturelle	Céphalosporinase naturelle	C	Céphalosporinase			32	S	27	S	29	S	31.5	S					CLT	<= 23	>23
N2716	Pseudomonas aeruginosa	IMP-13	IMP-13	B	carbapénemase			6	R	6	R	6	R	6	R					IMR	<= 22	>22
N2717	Pseudomonas aeruginosa	Hyperproduction céphalosporinase naturelle, diminution de perméabilité et efflux	Céphalosporinase naturelle, diminution de perméabilité et efflux	C	Céphalosporinase			13	R	19	S	23	S	25	S
N2737	Pseudomonas aeruginosa	Hyperproduction céphalosporinase naturelle, diminution de perméabilité et efflux	Céphalosporinase naturelle, diminution de perméabilité et efflux	C	Céphalosporinase			13.5	R	23	S	26.5	S	22	S
N2741	Pseudomonas aeruginosa	Hyperproduction céphalosporinase naturelle, diminution de perméabilité et efflux	Céphalosporinase naturelle, diminution de perméabilité et efflux	C	Céphalosporinase			6	R	11.5	R	20.5	R	29	S
N2754	Pseudomonas aeruginosa	GES-38 / Hyperproduction céphalosporinase naturelle, diminution de perméabilité et efflux	ESBL (GES-38) + Céphalosporinase naturelle, diminution de perméabilité et effux	A ESBL +C	ESBL + Céphalosporinase			12	R	6	R	6	R	28	S
N2755	Pseudomonas aeruginosa	Hyperproduction céphalosporinase naturelle et diminution de perméabilité	Céphalosporinase naturelle et diminution de perméabilité	C	Céphalosporinase			18.5	S	25.5	S	27.5	S	26	S
N2772	Pseudomonas aeruginosa	Hyperproduction céphalosporinase naturelle et diminution de perméabilité	Céphalosporinase naturelle et diminution de perméabilité	C	Céphalosporinase			23.5	S	21.5	S	25	S	30	S
N2774	Pseudomonas aeruginosa	NDM-1	NDM-1	B	carbapénemase			6	R	6	R	6	R	6	R
N2776	Pseudomonas aeruginosa	NDM-1	NDM-1	B	carbapénemase			6	R	6	R	6	R	6	R
N2780	Pseudomonas fluorescens	Hyperproduction céphalosporinase naturelle et diminution de perméabilité	Céphalosporinase naturelle et diminution de perméabilité	C	Céphalosporinase			22	S	27	S	29.5	S	30	S	6
N2796	Pseudomonas aeruginosa	Hyperproduction céphalosporinase naturelle, diminution de perméabilité et efflux	Céphalosporinase naturelle, diminution de perméabilité et efflux	C	Céphalosporinase			14	S	22.5	S	28.5	S	32.5	S
N2801	Pseudomonas aeruginosa	Hyperproduction céphalosporinase naturelle et diminution de perméabilité	Céphalosporinase naturelle et diminution de perméabilité	C	Céphalosporinase			23.5	S	20.5	S	26	S	30.5	S
N2803	Pseudomonas aeruginosa	Hyperproduction céphalosporinase naturelle, diminution de perméabilité et efflux	Céphalosporinase naturelle, diminution de perméabilité et efflux	C	Céphalosporinase			27.5	S	24.5	S	34	S	30	S
N2806	Pseudomonas aeruginosa	IMP-7	IMP-7	B	carbapénemase			6	R	6	R	6	R	6	R
N2809	Pseudomonas aeruginosa	GES-1 // Hyperproduction céphalosporinase naturelle et diminution de perméabilité	ESBL (GES-1) + Céphalosporinase naturelle, diminution de perméabilité et effux	A ESBL +C	ESBL + Céphalosporinase			6	R	21.5	S	37.5	S	21.5	R	6	11	8
N2813	Pseudomonas aeruginosa	Céphalosporinase naturelle et diminution de perméabilité	Céphalosporinase naturelle et diminution de perméabilité	C	Céphalosporinase			31	S	26	S	35	S	35.5	S
N2826	Pseudomonas aeruginosa	Hyperproduction céphalosporinase naturelle, diminution de perméabilité et efflux	Céphalosporinase naturelle, diminution de perméabilité et efflux	C	Céphalosporinase			13	R	13.5	R	23.5	S	28.5	S
N2830	Pseudomonas aeruginosa	Hyperproduction céphalosporinase naturelle	Céphalosporinase naturelle	C	Céphalosporinase			34	S	29.5	S	32.5	S	35	S
N2831	Pseudomonas aeruginosa	Hyperproduction céphalosporinase naturelle	Céphalosporinase naturelle	C	Céphalosporinase			35	S	29	S	33.5	S	34	S
N2833	Pseudomonas alcaligenes	Hyperproduction céphalosporinase naturelle et diminution de perméabilité	Céphalosporinase naturelle et diminution de perméabilité	C	Céphalosporinase			14.5	S	6	R	13.5	R	25	S
N2837	Pseudomonas aeruginosa	VIM-4	VIM-4	B	carbapénemase			6	R	6	R	6	R	6	R
N2845	Pseudomonas aeruginosa	Hyperproduction céphalosporinase naturelle	Céphalosporinase naturelle	C	Céphalosporinase			36.5	S	26	S	30.5	S	31.5	S
N2852	Pseudomonas aeruginosa	Hyperproduction céphalosporinase naturelle	Céphalosporinase naturelle	C	Céphalosporinase			16	S	18.5	S	30	S	34.5	S
N2856	Pseudomonas aeruginosa	Céphalosporinase naturelle, diminution de perméabilité et effux	Céphalosporinase naturelle, diminution de perméabilité et efflux	C	Céphalosporinase			19	S	25	S	29.5	S	28.5	S
N2863	Pseudomonas aeruginosa	VIM-53	VIM-53	B	carbapénemase			6	R	14.5	R	6	R	6	R
N2864	Pseudomonas aeruginosa	VIM-4	VIM-4	B	carbapénemase			6	R	6	R	6	R	6	R
N2874	Pseudomonas aeruginosa	VIM-53	VIM-53	B	carbapénemase			6	R	12.5	R	6	R	6	R
N2879	Pseudomonas aeruginosa	Hyperproduction céphalosporinase naturelle, diminution de perméabilité et efflux	Céphalosporinase naturelle, diminution de perméabilité et efflux	C	Céphalosporinase			6	R	13.5	R	28	S	21.5	R	6	6	11
N2885	Pseudomonas aeruginosa	NDM-1	NDM-1	B	carbapénemase			6	R	6	R	6	R	6	R
N2890	Pseudomonas aeruginosa	Hyperproduction céphalosporinase naturelle et diminution de perméabilité	Céphalosporinase naturelle et diminution de perméabilité	C	Céphalosporinase			12.5	R	24	S	36	S	36	S
N2896	Pseudomonas citronellolis	Cephalosporinase naturelle ( Sauvage)	Céphalosporinase naturelle	C	Céphalosporinase			41.5	S	27.5	S	35	S	41.5	S
N2903	Pseudomonas citronellolis	Hyperproduction céphalosporinase naturelle	Céphalosporinase naturelle	C	Céphalosporinase			27.5	S	28.5	S	36.5	S	40	S
N2908	Pseudomonas aeruginosa	Hyperproduction céphalosporinase naturelle, diminution de perméabilité et efflux	Céphalosporinase naturelle, diminution de perméabilité et efflux	C	Céphalosporinase			6	R	21	S	30.5	S	23	S
N2909	Pseudomonas aeruginosa	Hyperproduction céphalosporinase naturelle, diminution de perméabilité et efflux	Céphalosporinase naturelle, diminution de perméabilité et efflux	C	Céphalosporinase			10	R	13.5	R	24.5	S	23.5	S
N2913	Pseudomonas aeruginosa	Hyperproduction céphalosporinase naturelle, diminution de perméabilité et efflux	Céphalosporinase naturelle, diminution de perméabilité et efflux	C	Céphalosporinase			14	S	26.5	S	31	S	24.5	S
N2923	Pseudomonas aeruginosa	VIM-1	VIM-1	B	carbapénemase			6	R	6	R	6	R	6	R
N2924	Pseudomonas aeruginosa	VIM-53	VIM-53	B	carbapénemase			6	R	6	R	6	R	6	R
N2934	Pseudomonas aeruginosa	Céphalosporinase naturelle et diminution de perméabilité	Céphalosporinase naturelle et diminution de perméabilité	C	Céphalosporinase			27.5	S	30	S	31	S	29	S
N2937	Pseudomonas aeruginosa	VIM-53	VIM-53	B	carbapénemase			6	R	6	R	6	R	6	R
N2941	Pseudomonas aeruginosa	Céphalosporinase naturelle, diminution de perméabilité et effux	Céphalosporinase naturelle, diminution de perméabilité et efflux	C	Céphalosporinase			17.5	S	19	S	28	S	28	S
N2948	Pseudomonas aeruginosa	Céphalosporinase naturelle, diminution de perméabilité et effux	Céphalosporinase naturelle, diminution de perméabilité et efflux	C	Céphalosporinase			19	S	28.5	S	31	S	28.5	S
N2951	Pseudomonas aeruginosa	Céphalosporinase naturelle et diminution de perméabilité	Céphalosporinase naturelle et diminution de perméabilité	C	Céphalosporinase			10	R	14.5	R	24	S	24	S
N2956	Pseudomonas aeruginosa	VIM-53	VIM-53	B	carbapénemase			6	R	6	R	6	R	6	R
N2959	Pseudomonas aeruginosa	diminution de perméabilité et efflux	Diminution de perméabilité et efflux		Impérméabilité et efflux			8	R	16	R	21	R	25	S
N2960	Pseudomonas aeruginosa	diminution de perméabilité et efflux	Diminution de perméabilité et efflux		Impérméabilité et efflux			6	R	11	R	18	R	19	R	6	6	6
N2966	Pseudomonas aeruginosa	Céphalosporinase naturelle, diminution de perméabilité et effux	Céphalosporinase naturelle, diminution de perméabilité et efflux	C	Céphalosporinase			28	S	16	R	29	S	30	S
N2974	Pseudomonas putida complexe	VIM-53	VIM-53	B	carbapénemase			6	R	8	R	6	R	7	R
N2979	Pseudomonas aeruginosa	Céphalosporinase naturelle	Céphalosporinase naturelle	C	Céphalosporinase			35.5	S	28	S	30	S	32.5	S
N2989	Pseudomonas aeruginosa	Céphalosporinase naturelle et diminution de perméabilité	Céphalosporinase naturelle et diminution de perméabilité	C	Céphalosporinase			27	S	28.5	S	31.5	S	31	S
N2991	Pseudomonas aeruginosa	GES-1	GES-1	A ESBL	ESBL			8	R	10.5	R	9	R	20	R	6	6	12
N3002	Pseudomonas aeruginosa	Hyperproduction céphalosporinase naturelle, diminution de perméabilité et efflux	Céphalosporinase naturelle, diminution de perméabilité et efflux	C	Céphalosporinase			6	R	6	R	17.5	R	27.5	S
N3006	Pseudomonas aeruginosa	Hyperproduction céphalosporinase naturelle, diminution de perméabilité et efflux	Céphalosporinase naturelle, diminution de perméabilité et efflux	C	Céphalosporinase			12	R	28	S	31.5	S	23.5	S
N3008	Pseudomonas otitidis	POM-1	POM-1	B	Carbapénemase			14	S	26	S	26	S	26	S
N3022	Pseudomonas aeruginosa	Hyperproduction céphalosporinase naturelle, diminution de perméabilité et efflux	Céphalosporinase naturelle, diminution de perméabilité et efflux	C	Céphalosporinase			10	R	8.5	R	16.5	R	27	S
N3023	Pseudomonas aeruginosa	Hyperproduction céphalosporinase naturelle, diminution de perméabilité et efflux	Céphalosporinase naturelle, diminution de perméabilité et efflux	C	Céphalosporinase			6	R	6.5	R	25.5	S	19.5	R	6	6	9
N3026	Pseudomonas aeruginosa	VIM-53	VIM-53	B	carbapénemase			6	R	9.5	R	6	R	6	R
N3032	Pseudomonas aeruginosa	GES-5	GES-5	A	carbapénemase			6	R	23	S	19	R	15.5	R	6	6	6
N3036	Pseudomonas aeruginosa	Hyperproduction céphalosporinase naturelle, diminution de perméabilité et efflux	Céphalosporinase naturelle, diminution de perméabilité et efflux	C	Céphalosporinase			24	S	23.5	S	28	S	25	S
N3061	Pseudomonas aeruginosa	Hyperproduction céphalosporinase naturelle, diminution de perméabilité et efflux	Céphalosporinase naturelle, diminution de perméabilité et efflux	C	Céphalosporinase			12	R	26.5	S	28	S	21	R	8	14	8
N3065	Pseudomonas aeruginosa	VIM-2	VIM-2	B	carbapénemase			23.5	S	12.5	R	6	R	13	R
N3068	Pseudomonas citronellolis	Céphalosporinase naturelle et efflux	Céphalosporinase naturelle et efllux	C	Céphalosporinase			22	S	31.5	S	38	S	39.5	S
N3070	Pseudomonas aeruginosa	VIM-5	VIM-5	B	carbapénemase			6	R	6	R	6	R	9	R
N3071	Pseudomonas aeruginosa	Hyperproduction céphalosporinase naturelle, diminution de perméabilité et efflux	Céphalosporinase naturelle, diminution de perméabilité et efflux	C	Céphalosporinase			6	R	6	R	20.5	R	23	S
N3072	Pseudomonas aeruginosa	NDM-1	NDM-1	B	carbapénemase			6	R	6	R	6	R	6	R
N3077	Pseudomonas aeruginosa	Hyperproduction céphalosporinase naturelle, diminution de perméabilité et efflux	Céphalosporinase naturelle, diminution de perméabilité et efflux	C	Céphalosporinase			6	R	9	R	22	R	22	S
N3090	Pseudomonas aeruginosa	VIM-53	VIM-53	B	carbapénemase			15	S	14.5	R	6	R	12	R
N3098	Pseudomonas aeruginosa	NDM-1	NDM-1	B	carbapénemase			6	R	6	R	6	R	6	R
N3108	Pseudomonas aeruginosa	Hyperexpression de la céphalosporinase naturelle et diminution de perméabilité	Céphalosporinase naturelle, diminution de perméabilité et efflux	C	Céphalosporinase			8	R	22.5	S	30	S	21	R	6	18	6
N3109	Pseudomonas aeruginosa	Hyperexpression de la céphalosporinase naturelle et diminution de perméabilité	Céphalosporinase naturelle, diminution de perméabilité et efflux	C	Céphalosporinase			18.5	S	23.5	S	30	S	30	S
N3110	Pseudomonas aeruginosa	NDM-1	NDM-1	B	carbapénemase			6	R	6	R	6	R	6	R
N3116	Pseudomonas aeruginosa	IMP-1	IMP-1	B	carbapénemase			6	R	6	R	6	R	6	R
N3120	Pseudomonas aeruginosa	Hyperexpression de la céphalosporinase naturelle et diminution de perméabilité	Céphalosporinase naturelle, diminution de perméabilité et efflux	C	Céphalosporinase			10.5	R	21	S	30.5	S	21.5	R	6	15	8
N3136	Pseudomonas aeruginosa	VIM-2	VIM-2	B	carbapénemase			6	R	9.5	R	6	R	6	R
N3138	Pseudomonas aeruginosa	NDM-1 et VIM-2	NDM-1 et VIM-2	B	carbapénemase			6	R	6	R	6	R	6	R
N3148	Pseudomonas aeruginosa	Hyperexpression de la céphalosporinase naturelle et diminution de perméabilité	Céphalosporinase naturelle, diminution de perméabilité et efflux	C	Céphalosporinase			20	S	27	S	31	S	26.5	S
N3158	Pseudomonas aeruginosa	Hyperexpression de la céphalosporinase naturelle et diminution de perméabilité	Céphalosporinase naturelle, diminution de perméabilité et efflux	C	Céphalosporinase			35	S	24.5	S	32	S	32	S
N3175	Pseudomonas aeruginosa	Hyperexpression de la céphalosporinase naturelle et diminution de perméabilité	Céphalosporinase naturelle, diminution de perméabilité et efflux	C	Céphalosporinase			7	R	10	R	24.5	S	27.5	S
N3176	Pseudomonas aeruginosa	Hyperexpression de la céphalosporinase naturelle et diminution de perméabilité	Céphalosporinase naturelle, diminution de perméabilité et efflux	C	Céphalosporinase			11	R	28.5	S	36	S	31	S
N3189	Pseudomonas aeruginosa	VIM-4	VIM-4	B	carbapénemase			6	R	6	R	6	R	6	R
N3190	Pseudomonas aeruginosa	Hyperexpression de la céphalosporinase naturelle et diminution de perméabilité	Céphalosporinase naturelle, diminution de perméabilité et efflux	C	Céphalosporinase			9	R	24	S	29.5	S	21.5	R	6	17	11
N3198	Pseudomonas aeruginosa	Hyperexpression de la céphalosporinase naturelle, efflux et diminution de perméabilité	Céphalosporinase naturelle, diminution de perméabilité et efflux	C	Céphalosporinase			13	R	24	S	28.5	S	25.5	S
N3203	Pseudomonas aeruginosa	VIM-53	VIM-53	B	carbapénemase			6	R	12	R	6	R	6	R
N3205	Pseudomonas aeruginosa	Hyperexpression de la céphalosporinase naturelle, efflux et diminution de perméabilité	Céphalosporinase naturelle, diminution de perméabilité et efflux	C	Céphalosporinase			20	S	18.5	S	28.5	S	27.5	S
N3206	Pseudomonas aeruginosa	Hyperexpression de la céphalosporinase naturelle, efflux et diminution de perméabilité	Céphalosporinase naturelle, diminution de perméabilité et efflux	C	Céphalosporinase			16.5	S	25.5	S	31.5	S	24	S
N3208	Pseudomonas aeruginosa	Hyperexpression de la céphalosporinase naturelle, efflux et diminution de perméabilité	Céphalosporinase naturelle, diminution de perméabilité et efflux	C	Céphalosporinase			30	S	33	S	39.5	S	34	S
N3217	Pseudomonas aeruginosa	Hyperexpression de la céphalosporinase naturelle et diminution de perméabilité	Céphalosporinase naturelle, diminution de perméabilité et efflux	C	Céphalosporinase			36	S	17	S	6	R	31	S
N3218	Pseudomonas aeruginosa	NDM-1	NDM-1	B	carbapénemase			6	R	6	R	6	R	6	R
N3228	Pseudomonas aeruginosa	VIM-53	VIM-53	B	carbapénemase			6	R	12	R	6	R	6	R
N3240	Pseudomonas aeruginosa	VIM-53	VIM-53	B	carbapénemase			6	R	10.5	R	6	R	6	R
N3242	Pseudomonas aeruginosa	VIM-4	VIM-4	B	carbapénemase			6	R	6	R	6	R	6	R
N3243	Pseudomonas aeruginosa	Hyperexpression de la céphalosporinase naturelle et diminution de perméabilité	Céphalosporinase naturelle, diminution de perméabilité et efflux	C	Céphalosporinase			16.5	S	19	S	27	S	28.5	S
N3251	Pseudomonas aeruginosa	Céphalosporinase naturelle	Céphalosporinase naturelle	C	Céphalosporinase			37.5	S	29	S	28.5	S	36	S
N3252	Pseudomonas aeruginosa	Céphalosporinase naturelle	Céphalosporinase naturelle	C	Céphalosporinase			37	S	28	S	29.5	S	33	S
N3267	Pseudomonas aeruginosa	Céphalosporinase naturelle et efllux	Céphalosporinase naturelle et efllux	C	Céphalosporinase			14	S	16.5	R	30	S	30	S
N3278	Pseudomonas aeruginosa	IMP-1	IMP-1	B	carbapénemase			6	R	6	R	6	R	13	R
N3281	Pseudomonas aeruginosa	VIM-53	VIM-53	B	carbapénemase			6	R	7	R	6	R	6	R
N3283	Pseudomonas aeruginosa	Hyperexpression de la céphalosporinase naturelle et diminution de perméabilité	Céphalosporinase naturelle et diminution de perméabilité	C	Céphalosporinase			10.5	R	18.5	S	25.5	S	26	S
N3284	Pseudomonas aeruginosa	Hyperexpression de la céphalosporinase naturelle et diminution de perméabilité	Céphalosporinase naturelle et diminution de perméabilité	C	Céphalosporinase			7	R	16	R	25	S	25.5	S
N3285	Pseudomonas aeruginosa	IMP-1	IMP-1	B	carbapénemase			6	R	6	R	6	R	17	R
N3288	Pseudomonas aeruginosa	Céphalosporinase naturelle	Céphalosporinase naturelle	C	Céphalosporinase			35	S	24.5	S	39	S	39	S
N3289	Pseudomonas aeruginosa	Céphalosporinase naturelle	Céphalosporinase naturelle	C	Céphalosporinase			41.5	S	30.5	S	38.5	S	36	S
N3294	Pseudomonas nitroreducens	Céphalosporinase naturelle et efllux	Céphalosporinase naturelle et efllux	C	Céphalosporinase			12.5	R	21	S	31	S	32	S
N3304	Pseudomonas aeruginosa	Hyperexpression de la céphalosporinase naturelle et diminution de perméabilité	Céphalosporinase naturelle et diminution de perméabilité	C	Céphalosporinase			9.5	R	20.5	S	27	S	26.5	S
N3306	Pseudomonas aeruginosa	VEB-1	VEB-1	A ESBL	ESBL			9.5	R	17.5	S	17.5	R	20.5	R	6	6	9
N3312	Pseudomonas aeruginosa	VIM-5	VIM-5	B	carbapénemase			6	R	6	R	6	R	6	R
N3316	Pseudomonas aeruginosa	Hyperexpression de la céphalosporinase naturelle, efflux et diminution de perméabilité	Céphalosporinase naturelle, diminution de perméabilité et efflux	C	Céphalosporinase			17.5	S	30	S	37	S	28	S
N3318	Pseudomonas aeruginosa	VIM-53	VIM-53	B	carbapénemase			6	R	8	R	6	R	6	R
N3329	Pseudomonas aeruginosa	Hyperexpression de la céphalosporinase naturelle, efflux et diminution de perméabilité	Céphalosporinase naturelle, diminution de perméabilité et efflux	C	Céphalosporinase			6	R	15	R	26	S	26	S
N3341	Pseudomonas aeruginosa	Hyperexpression de la céphalosporinase naturelle, efflux et diminution de perméabilité	Céphalosporinase naturelle, diminution de perméabilité et efflux	C	Céphalosporinase			15	S	21.5	S	27	S	28	S
N3345	Pseudomonas aeruginosa	Hyperexpression de la céphalosporinase naturelle, efflux et diminution de perméabilité	Céphalosporinase naturelle, diminution de perméabilité et efflux	C	Céphalosporinase			9.5	R	6	R	22	R	25	S
N3350	Pseudomonas aeruginosa	IMP-1	IMP-1	B	carbapénemase			6	R	6	R	6	R	15.5	R
N3354	Pseudomonas aeruginosa	Hyperexpression de la céphalosporinase naturelle, efflux et diminution de perméabilité	Céphalosporinase naturelle, diminution de perméabilité et efflux	C	Céphalosporinase			6	R	6	R	21.5	R	21.5	R	6	6	9
N3355	Pseudomonas aeruginosa	Hyperexpression de la céphalosporinase naturelle, efflux et diminution de perméabilité	Céphalosporinase naturelle, diminution de perméabilité et efflux	C	Céphalosporinase			6	R	11.5	R	25.5	S	22	S
N3363	Pseudomonas aeruginosa	Hyperexpression de la céphalosporinase naturelle, efflux et diminution de perméabilité	Céphalosporinase naturelle, diminution de perméabilité et efflux	C	Céphalosporinase			14.5	S	23	S	26.5	S	20	R	6	15	9
N3369	Pseudomonas aeruginosa	Hyperexpression de la céphalosporinase naturelle, efflux et diminution de perméabilité	Céphalosporinase naturelle, diminution de perméabilité et efflux	C	Céphalosporinase			6	R	17.5	S	27	S	27	S
N3377	Pseudomonas aeruginosa	Hyperexpression de la céphalosporinase naturelle, efflux et diminution de perméabilité	Céphalosporinase naturelle, diminution de perméabilité et efflux	C	Céphalosporinase			13	R	13	R	23	S	28	S
N3378	Pseudomonas aeruginosa	VIM-53	VIM-53	B	carbapénemase			6	R	10	R	6	R	6	R
N3390	Pseudomonas aeruginosa	Hyperexpression de la céphalosporinase naturelle, efflux et diminution de perméabilité	Céphalosporinase naturelle, diminution de perméabilité et efflux	C	Céphalosporinase			8.5	R	20	S	28.5	S	22.5	S
N3392	Pseudomonas aeruginosa	VIM-53	VIM-53	B	carbapénemase			6	R	10.5	R	6	R	6	R
N3398	Pseudomonas putida	Hyperexpression de la céphalosporinase naturelle, efflux et diminution de perméabilité	Céphalosporinase naturelle, diminution de perméabilité et efflux	C	Céphalosporinase			6	R	10.5	R	14	R	20	R	9	14	27
N3406	Pseudomonas sp.	VIM-1	VIM-1	B	carbapénemase			6	R	6	R	6	R	9.5	R
N3415	Pseudomonas aeruginosa	Hyperexpression de la céphalosporinase naturelle, efflux et diminution de perméabilité	Céphalosporinase naturelle, diminution de perméabilité et efflux	C	Céphalosporinase			6	R	14.5	R	28	S	22	S
N3425	Pseudomonas aeruginosa	Céphalosporinase naturelle et impemréabilité	Céphalosporinase naturelle et diminution de perméabilité	C	Céphalosporinase			18.5	S	28.5	S	31.5	S	26.5	S
N3426	Pseudomonas aeruginosa	VEB Hyperexpression de la céphalosporinase naturelle, efflux et diminution de perméabilité	ESBL (VEB) + Céphalosporinase naturelle, diminution de perméabilité et effux	A ESBL +C	ESBL + Céphalosporinase			6	R	14	R	11	R	20	R	6	6	11
N3433	Pseudomonas aeruginosa	Hyperexpression de la céphalosporinase naturelle, efflux et diminution de perméabilité	Céphalosporinase naturelle, diminution de perméabilité et efflux	C	Céphalosporinase			14	S	17	S	26.5	S	30.5	S
N3434	Pseudomonas aeruginosa	Hyperexpression de la céphalosporinase naturelle et diminution de perméabilité	Céphalosporinase naturelle, diminution de perméabilité et efflux	C	Céphalosporinase			18	S	14	R	23.5	S	26.5	S
N3444	Pseudomonas aeruginosa	VIM-53	VIM-53	B	carbapénemase			6	R	9	R	6	R	6	R
N3447	Pseudomonas aeruginosa	VIM-53	VIM-53	B	carbapénemase			6	R	6	R	6	R	6	R
N3448	Pseudomonas aeruginosa	Hyperexpression de la céphalosporinase naturelle, efflux et diminution de perméabilité	Céphalosporinase naturelle, diminution de perméabilité et efflux	C	Céphalosporinase			16.5	S	19	S	22	R	26.5	S
N3457	Pseudomonas aeruginosa	IMP-1	IMP-1	B	carbapénemase			6	R	6	R	6	R	18	R
N3469	Pseudomonas aeruginosa	NDM-1	NDM-1	B	carbapénemase			6	R	6	R	6	R	6	R
N3480	Pseudomonas aeruginosa	Céphalosporinase naturelle et diminution de perméabilité	Céphalosporinase naturelle et diminution de perméabilité	C	Céphalosporinase			9	R	24.5	S	23.5	S	20	R	10	18	11
N3486	Pseudomonas aeruginosa	Céphalosporinase naturelle et diminution de perméabilité	Céphalosporinase naturelle et diminution de perméabilité	C	Céphalosporinase			28	S	23.5	S	33.5	S	33	S
N3487	Pseudomonas aeruginosa	Céphalosporinase naturelle et diminution de perméabilité	Céphalosporinase naturelle et diminution de perméabilité	C	Céphalosporinase			29.5	S	28	S	34	S	34	S
N3491	Pseudomonas aeruginosa	Hyperexpression de la céphalosporinase naturelle, efflux et diminution de perméabilité	Céphalosporinase naturelle, diminution de perméabilité et efflux	C	Céphalosporinase			14	S	12.5	R	24.5	S	28.5	S
N3496	Pseudomonas aeruginosa	Hyperexpression de la céphalosporinase naturelle, efflux et diminution de perméabilité	Céphalosporinase naturelle, diminution de perméabilité et efflux	C	Céphalosporinase			13	R	23.5	S	32.5	S	26.5	S
N3498	Pseudomonas aeruginosa	Hyperexpression de la céphalosporinase naturelle, efflux et diminution de perméabilité	Céphalosporinase naturelle, diminution de perméabilité et efflux	C	Céphalosporinase			6	R	22.5	S	29	S	22.5	S
N3507	Pseudomonas aeruginosa	Hyperexpression de la céphalosporinase naturelle, diminution de perméabilité	Céphalosporinase naturelle et diminution de perméabilité	C	Céphalosporinase			19.5	S	17	S	32.5	S	26.5	S
N3509	Pseudomonas aeruginosa	Hyperexpression de la céphalosporinase naturelle,	Céphalosporinase naturelle	C	Céphalosporinase			44	S	34	S	34.5	S	38.5	S
N3510	Pseudomonas aeruginosa	Hyperexpression de la céphalosporinase naturelle,	Céphalosporinase naturelle	C	Céphalosporinase			41	S	29.5	S	31	S	34.5	S
N3520	Pseudomonas aeruginosa	VEB	VEB	A ESBL	ESBL			6	R	6.5	R	6	R	23	S
N3522	Pseudomonas aeruginosa	Hyperexpression de la céphalosporinase naturelle, efflux et diminution de perméabilité	Céphalosporinase naturelle, diminution de perméabilité et efflux	C	Céphalosporinase			18.5	S	20.5	S	29	S	33.5	S
N3525	Pseudomonas aeruginosa	Hyperexpression de la céphalosporinase naturelle, efflux et diminution de perméabilité	Céphalosporinase naturelle, diminution de perméabilité et efflux	C	Céphalosporinase			6	R	13.5	R	25	S	24	S
N3554	Pseudomonas aeruginosa	GES-1 , Hyperexpression de la céphalosporinase naturelle, efflux et diminution de perméabilité	ESBL (GES-1) + Céphalosporinase naturelle, diminution de perméabilité et effux	A ESBL +C	ESBL + Céphalosporinase			16	S	20	S	13	R	24	S
N3555	Pseudomonas aeruginosa	VEB	VEB	A ESBL	ESBL			8	R	14	R	10	R	22	S
N3561	Pseudomonas aeruginosa	NDM-1	NDM-1	B	carbapénemase			6	R	6	R	6	R	6	R
N3572	Pseudomonas aeruginosa	NDM-1	NDM-1	B	carbapénemase			6	R	6	R	6	R	6	R
N3576	Pseudomonas aeruginosa	GES-5	GES-5	A	carbapénemase			6	R	25.5	S	20	R	15	R	6	16	10
N3579	Pseudomonas aeruginosa	Céphalosporinase naturelle et diminution de perméabilité	Céphalosporinase naturelle et diminution de perméabilité	C	Céphalosporinase			7	R	19	S	30.5	S	28.5	S
N3583	Pseudomonas aeruginosa	Hyperexpression de la céphalosporinase naturelle, efflux et diminution de perméabilité	Céphalosporinase naturelle, diminution de perméabilité et efflux	C	Céphalosporinase			6	R	14	R	32.5	S	23.5	S
N3595	Pseudomonas aeruginosa	Hyperexpression de la céphalosporinase naturelle, efflux et diminution de perméabilité	Céphalosporinase naturelle, diminution de perméabilité et efflux	C	Céphalosporinase			9	R	19	S	24.5	S	25	S
N3596	Pseudomonas aeruginosa	Hyperexpression de la céphalosporinase naturelle, efflux et diminution de perméabilité	Céphalosporinase naturelle, diminution de perméabilité et efflux	C	Céphalosporinase			10	R	17	S	24.5	S	23	S
N3597	Pseudomonas aeruginosa	Hyperexpression de la céphalosporinase naturelle, efflux et diminution de perméabilité	Céphalosporinase naturelle, diminution de perméabilité et efflux	C	Céphalosporinase			9	R	10.5	R	19.5	R	20	R	6	6	8
N3613	Pseudomonas aeruginosa	NDM-1	NDM-1	B	carbapénemase			6	R	6	R	6	R	6	R
N3616	Pseudomonas aeruginosa	Hyperexpression de la céphalosporinase naturelle, efflux et diminution de perméabilité	Céphalosporinase naturelle, diminution de perméabilité et efflux	C	Céphalosporinase			18	S	25.5	S	28	S	29	S
N3635	Pseudomonas aeruginosa	NDM-1	NDM-1	B	carbapénemase			6	R	6	R	6	R	6	R
N3637	Pseudomonas aeruginosa	PER , Hyperexpression de la céphalosporinase naturelle, efflux et diminution de perméabilité	ESBL (PER) + Céphalosporinase naturelle, diminution de perméabilité et effux	A ESBL +C	ESBL + Céphalosporinase			6	R	6	R	6	R	19.5	R	6	6	9
N3653	Pseudomonas aeruginosa	NDM-1	NDM-1	B	carbapénemase			6	R	6	R	6	R	6	R
N3659	Pseudomonas aeruginosa	Hyperexpression de la céphalosporinase naturelle, efflux et diminution de perméabilité	Céphalosporinase naturelle, diminution de perméabilité et efflux	C	Céphalosporinase			6	R	12.5	R	25	S	23	S
N3665	Pseudomonas alcaligenes	Hyperexpression de la céphalosporinase naturelle, efflux et diminution de perméabilité	Céphalosporinase naturelle, diminution de perméabilité et efflux	C	Céphalosporinase			10	R	6	R	12	R	25	S
N3668	Pseudomonas aeruginosa	Hyperexpression de la céphalosporinase naturelle, efflux et diminution de perméabilité	Céphalosporinase naturelle, diminution de perméabilité et efflux	C	Céphalosporinase			21	S	15.5	R	29	S	25.5	S
									MEV	CZA	CLT	IMR
	NB Hyperproduction céphalosporinase naturelle, diminution de perméabilité et efflux	25						NB R	113	94	79	69
	NB NDM-1	13						NB S	60	79	94	104
	NB GES-5	2						total	173	173	173	173
	NB VEB	2							MEV		CZA		CLT		IMR		Total
	NB VIM-4	4							S	R	S	R	S	R	S	R
	NB VIM-53	17						carbapénemase	3	49	3	49	1	51	1	51	52
	NB Céphalosporinase naturelle	5						Céphalosporinase	56	52	73	35	92	16	96	12	108
	NB Céphalosporinase naturelle et efflux	1						ESBL	0	5	1	4	0	5	3	2	5
	NB VIM-2	3						ESBL + Céphalosporinase	1	5	2	4	1	5	3	3	6
	NB IMP-13	1						Impérméabilité et efflux	0	2	0	2	0	2	1	1	2
								total	60	113	79	94	94	79	104	69	173
	IPR R non metallo
	C/T R non metallo								MEV		CZA		CLT		IMR		Total
									S	R	S	R	S	R	S	R
								A ESBL +C	1	5	2	4	1	5	3	3	6
								C	56	52	73	35	92	16	96	12	108
								B	3	47	1	49	1	49	1	49	50
								A	0	2	2	0	0	2	0	2	2
								A ESBL	0	5	1	4	0	5	3	2	5
								total	60	111	79	92	94	77	103	68	171
									MEV	CZA	CLT	IMR
							carbapénemase	S	3	3	1	1
								R	49	49	51	51
							Céphalosporinase	S	56	73	92	96
								R	54	35	16	12
							ESBL	S	0	1	0	3
								R	5	4	5	2
							ESBL + Céphalosporinase	S	1	2	1	3
								R	5	4	5	3
							Impérméabilité et efflux	S	0	0	0	1
								R	2	2	2	1
							total	S	60	79	94	104
								R	113	92	79	69
									MEV	CZA	CLT	IMR
							A ESBL + C	S	1	2	1	3
								R	5	4	5	3
							C	S	56	73	92	96
								R	52	35	16	12
							B	S	3	1	1	1
								R	47	49	49	49
							A	S	0	2	0	0
								R	2	0	2	2
							A ESBL	S	0	1	0	3
								R	5	4	5	2
							Total	S	60	79	94	103
								R	111	92	77	68

## Sheet: Max
Numéro Fribourg	Espèce	Résistance aux bêta-lactamines	Résistance aux bêta-lactamines Chloé	AMBLER CLASS	type B lactamase	Céfidérocol CMI	Céfidérocol R/S	MEV diamètre [mm]	MEV R/S	CZA diamètre [mm]	CZA R/S	CLT diamètre [mm]	CLT R/S	IMR diamètre [mm]	IMR R/S	Diamètre meropenem [mm]	Diamètre ceftazidime [mm]	Diamètre imipenem [mm]
N2636	Pseudomonas aeruginosa	Hyperproduction céphalosporinase naturelle, diminution de perméabilité et efflux	Céphalosporinase naturelle, diminution de perméabilité et efflux	C	Céphalosporinase			9.5	R	6	R	6	R	27	S
N2640	Pseudomonas aeruginosa	Hyperproduction céphalosporinase naturelle, diminution de perméabilité et efflux	Céphalosporinase naturelle, diminution de perméabilité et efflux	C	Céphalosporinase			19.5	S	28.5	S	33	S	29.5	S
N2644	Pseudomonas aeruginosa	Hyperproduction céphalosporinase naturelle, diminution de perméabilité et efflux	Céphalosporinase naturelle, diminution de perméabilité et efflux	C	Céphalosporinase			14.5	S	16.5	R	25	S	29.5	S
N2648	Pseudomonas aeruginosa	GES-7 like	GES-7	A ESBL	ESBL			12.5	R	6	R	6	R	25.5	S
N2659	Pseudomonas aeruginosa	PER Céphalosporinase naturelle, diminution de perméabilité et effux	ESBL (PER) + Céphalosporinase naturelle, diminution de perméabilité et effux	A ESBL +C	ESBL + Céphalosporinase			9.5	R	11	R	12	R	24.5	S
N2661	Pseudomonas aeruginosa	VIM-2	VIM-2	B	Carbapénemase			6	R	16.5	R	7.5	R	6	R
N2665	Pseudomonas aeruginosa	Hyperproduction céphalosporinase naturelle, diminution de perméabilité et efflux	Céphalosporinase naturelle, diminution de perméabilité et efflux	C	Céphalosporinase			8.5	R	20.5	S	32.5	S	26	S
N2682	Pseudomonas aeruginosa	Hyperproduction céphalosporinase naturelle, diminution de perméabilité et efflux	Céphalosporinase naturelle, diminution de perméabilité et efflux	C	Céphalosporinase			10	R	17	S	24	S	28.5	S
N2683	Pseudomonas aeruginosa	Hyperproduction céphalosporinase naturelle, diminution de perméabilité et efflux	Céphalosporinase naturelle, diminution de perméabilité et efflux	C	Céphalosporinase			6	R	10.5	R	25.5	S	19.5	R	6	6	10			R	S	ATU
N2696	Pseudomonas aeruginosa	Hyperproduction céphalosporinase naturelle, diminution de perméabilité et efflux	Céphalosporinase naturelle, diminution de perméabilité et efflux	C	Céphalosporinase			11.5	R	15.5	R	22.5	R	30	S					MEV	<= 14	>14
N2710	Pseudomonas aeruginosa	Hyperproduction céphalosporinase naturelle et efflux	Céphalosporinase naturelle et efflux	C	Céphalosporinase			9.5	R	16.5	R	19.5	R	28	S					CZA	<= 17	>17	16-17
N2715	Pseudomonas aeruginosa	Hyperproduction céphalosporinase naturelle	Céphalosporinase naturelle	C	Céphalosporinase			32	S	27	S	29	S	31.5	S					CLT	<= 23	>23
N2716	Pseudomonas aeruginosa	IMP-13	IMP-13	B	carbapénemase			6	R	6	R	6	R	6	R					IMR	<= 22	>22
N2717	Pseudomonas aeruginosa	Hyperproduction céphalosporinase naturelle, diminution de perméabilité et efflux	Céphalosporinase naturelle, diminution de perméabilité et efflux	C	Céphalosporinase			13	R	19	S	23	S	25	S
N2737	Pseudomonas aeruginosa	Hyperproduction céphalosporinase naturelle, diminution de perméabilité et efflux	Céphalosporinase naturelle, diminution de perméabilité et efflux	C	Céphalosporinase			13.5	R	23	S	26.5	S	22	S
N2741	Pseudomonas aeruginosa	Hyperproduction céphalosporinase naturelle, diminution de perméabilité et efflux	Céphalosporinase naturelle, diminution de perméabilité et efflux	C	Céphalosporinase			6	R	11.5	R	20.5	R	29	S
N2754	Pseudomonas aeruginosa	GES-38 / Hyperproduction céphalosporinase naturelle, diminution de perméabilité et efflux	ESBL (GES-38) + Céphalosporinase naturelle, diminution de perméabilité et effux	A ESBL +C	ESBL + Céphalosporinase			12	R	6	R	6	R	28	S
N2755	Pseudomonas aeruginosa	Hyperproduction céphalosporinase naturelle et diminution de perméabilité	Céphalosporinase naturelle et diminution de perméabilité	C	Céphalosporinase			18.5	S	25.5	S	27.5	S	26	S
N2772	Pseudomonas aeruginosa	Hyperproduction céphalosporinase naturelle et diminution de perméabilité	Céphalosporinase naturelle et diminution de perméabilité	C	Céphalosporinase			23.5	S	21.5	S	25	S	30	S
N2774	Pseudomonas aeruginosa	NDM-1	NDM-1	B	carbapénemase			6	R	6	R	6	R	6	R
N2776	Pseudomonas aeruginosa	NDM-1	NDM-1	B	carbapénemase			6	R	6	R	6	R	6	R
N2780	Pseudomonas fluorescens	Hyperproduction céphalosporinase naturelle et diminution de perméabilité	Céphalosporinase naturelle et diminution de perméabilité	C	Céphalosporinase			22	S	27	S	29.5	S	30	S	6
N2796	Pseudomonas aeruginosa	Hyperproduction céphalosporinase naturelle, diminution de perméabilité et efflux	Céphalosporinase naturelle, diminution de perméabilité et efflux	C	Céphalosporinase			14	S	22.5	S	28.5	S	32.5	S
N2801	Pseudomonas aeruginosa	Hyperproduction céphalosporinase naturelle et diminution de perméabilité	Céphalosporinase naturelle et diminution de perméabilité	C	Céphalosporinase			23.5	S	20.5	S	26	S	30.5	S
N2803	Pseudomonas aeruginosa	Hyperproduction céphalosporinase naturelle, diminution de perméabilité et efflux	Céphalosporinase naturelle, diminution de perméabilité et efflux	C	Céphalosporinase			27.5	S	24.5	S	34	S	30	S
N2806	Pseudomonas aeruginosa	IMP-7	IMP-7	B	carbapénemase			6	R	6	R	6	R	6	R
N2809	Pseudomonas aeruginosa	GES-1 // Hyperproduction céphalosporinase naturelle et diminution de perméabilité	ESBL (GES-1) + Céphalosporinase naturelle, diminution de perméabilité et effux	A ESBL +C	ESBL + Céphalosporinase			6	R	21.5	S	37.5	S	21.5	R	6	11	8
N2813	Pseudomonas aeruginosa	Céphalosporinase naturelle et diminution de perméabilité	Céphalosporinase naturelle et diminution de perméabilité	C	Céphalosporinase			31	S	26	S	35	S	35.5	S
N2826	Pseudomonas aeruginosa	Hyperproduction céphalosporinase naturelle, diminution de perméabilité et efflux	Céphalosporinase naturelle, diminution de perméabilité et efflux	C	Céphalosporinase			13	R	13.5	R	23.5	S	28.5	S
N2830	Pseudomonas aeruginosa	Hyperproduction céphalosporinase naturelle	Céphalosporinase naturelle	C	Céphalosporinase			34	S	29.5	S	32.5	S	35	S
N2831	Pseudomonas aeruginosa	Hyperproduction céphalosporinase naturelle	Céphalosporinase naturelle	C	Céphalosporinase			35	S	29	S	33.5	S	34	S
N2833	Pseudomonas alcaligenes	Hyperproduction céphalosporinase naturelle et diminution de perméabilité	Céphalosporinase naturelle et diminution de perméabilité	C	Céphalosporinase			14.5	S	6	R	13.5	R	25	S
N2837	Pseudomonas aeruginosa	VIM-4	VIM-4	B	carbapénemase			6	R	6	R	6	R	6	R
N2845	Pseudomonas aeruginosa	Hyperproduction céphalosporinase naturelle	Céphalosporinase naturelle	C	Céphalosporinase			36.5	S	26	S	30.5	S	31.5	S
N2852	Pseudomonas aeruginosa	Hyperproduction céphalosporinase naturelle	Céphalosporinase naturelle	C	Céphalosporinase			16	S	18.5	S	30	S	34.5	S
N2856	Pseudomonas aeruginosa	Céphalosporinase naturelle, diminution de perméabilité et effux	Céphalosporinase naturelle, diminution de perméabilité et efflux	C	Céphalosporinase			19	S	25	S	29.5	S	28.5	S
N2863	Pseudomonas aeruginosa	VIM-53	VIM-53	B	carbapénemase			6	R	14.5	R	6	R	6	R
N2864	Pseudomonas aeruginosa	VIM-4	VIM-4	B	carbapénemase			6	R	6	R	6	R	6	R
N2874	Pseudomonas aeruginosa	VIM-53	VIM-53	B	carbapénemase			6	R	12.5	R	6	R	6	R
N2879	Pseudomonas aeruginosa	Hyperproduction céphalosporinase naturelle, diminution de perméabilité et efflux	Céphalosporinase naturelle, diminution de perméabilité et efflux	C	Céphalosporinase			6	R	13.5	R	28	S	21.5	R	6	6	11
N2885	Pseudomonas aeruginosa	NDM-1	NDM-1	B	carbapénemase			6	R	6	R	6	R	6	R
N2890	Pseudomonas aeruginosa	Hyperproduction céphalosporinase naturelle et diminution de perméabilité	Céphalosporinase naturelle et diminution de perméabilité	C	Céphalosporinase			12.5	R	24	S	36	S	36	S
N2896	Pseudomonas citronellolis	Cephalosporinase naturelle ( Sauvage)	Céphalosporinase naturelle	C	Céphalosporinase			41.5	S	27.5	S	35	S	41.5	S
N2903	Pseudomonas citronellolis	Hyperproduction céphalosporinase naturelle	Céphalosporinase naturelle	C	Céphalosporinase			27.5	S	28.5	S	36.5	S	40	S
N2908	Pseudomonas aeruginosa	Hyperproduction céphalosporinase naturelle, diminution de perméabilité et efflux	Céphalosporinase naturelle, diminution de perméabilité et efflux	C	Céphalosporinase			6	R	21	S	30.5	S	23	S
N2909	Pseudomonas aeruginosa	Hyperproduction céphalosporinase naturelle, diminution de perméabilité et efflux	Céphalosporinase naturelle, diminution de perméabilité et efflux	C	Céphalosporinase			10	R	13.5	R	24.5	S	23.5	S
N2913	Pseudomonas aeruginosa	Hyperproduction céphalosporinase naturelle, diminution de perméabilité et efflux	Céphalosporinase naturelle, diminution de perméabilité et efflux	C	Céphalosporinase			14	S	26.5	S	31	S	24.5	S
N2923	Pseudomonas aeruginosa	VIM-1	VIM-1	B	carbapénemase			6	R	6	R	6	R	6	R
N2924	Pseudomonas aeruginosa	VIM-53	VIM-53	B	carbapénemase			6	R	6	R	6	R	6	R
N2934	Pseudomonas aeruginosa	Céphalosporinase naturelle et diminution de perméabilité	Céphalosporinase naturelle et diminution de perméabilité	C	Céphalosporinase			27.5	S	30	S	31	S	29	S
N2937	Pseudomonas aeruginosa	VIM-53	VIM-53	B	carbapénemase			6	R	6	R	6	R	6	R
N2941	Pseudomonas aeruginosa	Céphalosporinase naturelle, diminution de perméabilité et effux	Céphalosporinase naturelle, diminution de perméabilité et efflux	C	Céphalosporinase			17.5	S	19	S	28	S	28	S
N2948	Pseudomonas aeruginosa	Céphalosporinase naturelle, diminution de perméabilité et effux	Céphalosporinase naturelle, diminution de perméabilité et efflux	C	Céphalosporinase			19	S	28.5	S	31	S	28.5	S
N2951	Pseudomonas aeruginosa	Céphalosporinase naturelle et diminution de perméabilité	Céphalosporinase naturelle et diminution de perméabilité	C	Céphalosporinase			10	R	14.5	R	24	S	24	S
N2956	Pseudomonas aeruginosa	VIM-53	VIM-53	B	carbapénemase			6	R	6	R	6	R	6	R
N2959	Pseudomonas aeruginosa	diminution de perméabilité et efflux	Diminution de perméabilité et efflux		Impérméabilité et efflux			8	R	16	R	21	R	25	S
N2960	Pseudomonas aeruginosa	diminution de perméabilité et efflux	Diminution de perméabilité et efflux		Impérméabilité et efflux			6	R	11	R	18	R	19	R	6	6	6
N2966	Pseudomonas aeruginosa	Céphalosporinase naturelle, diminution de perméabilité et effux	Céphalosporinase naturelle, diminution de perméabilité et efflux	C	Céphalosporinase			28	S	16	R	29	S	30	S
N2974	Pseudomonas putida complexe	VIM-53	VIM-53	B	carbapénemase			6	R	8	R	6	R	7	R
N2979	Pseudomonas aeruginosa	Céphalosporinase naturelle	Céphalosporinase naturelle	C	Céphalosporinase			35.5	S	28	S	30	S	32.5	S
N2989	Pseudomonas aeruginosa	Céphalosporinase naturelle et diminution de perméabilité	Céphalosporinase naturelle et diminution de perméabilité	C	Céphalosporinase			27	S	28.5	S	31.5	S	31	S
N2991	Pseudomonas aeruginosa	GES-1	GES-1	A ESBL	ESBL			8	R	10.5	R	9	R	20	R	6	6	12
N3002	Pseudomonas aeruginosa	Hyperproduction céphalosporinase naturelle, diminution de perméabilité et efflux	Céphalosporinase naturelle, diminution de perméabilité et efflux	C	Céphalosporinase			6	R	6	R	17.5	R	27.5	S
N3006	Pseudomonas aeruginosa	Hyperproduction céphalosporinase naturelle, diminution de perméabilité et efflux	Céphalosporinase naturelle, diminution de perméabilité et efflux	C	Céphalosporinase			12	R	28	S	31.5	S	23.5	S
N3008	Pseudomonas otitidis	POM-1	POM-1	B	Carbapénemase			14	S	26	S	26	S	26	S
N3022	Pseudomonas aeruginosa	Hyperproduction céphalosporinase naturelle, diminution de perméabilité et efflux	Céphalosporinase naturelle, diminution de perméabilité et efflux	C	Céphalosporinase			10	R	8.5	R	16.5	R	27	S
N3023	Pseudomonas aeruginosa	Hyperproduction céphalosporinase naturelle, diminution de perméabilité et efflux	Céphalosporinase naturelle, diminution de perméabilité et efflux	C	Céphalosporinase			6	R	6.5	R	25.5	S	19.5	R	6	6	9
N3026	Pseudomonas aeruginosa	VIM-53	VIM-53	B	carbapénemase			6	R	9.5	R	6	R	6	R
N3032	Pseudomonas aeruginosa	GES-5	GES-5	A	carbapénemase			6	R	23	S	19	R	15.5	R	6	6	6
N3036	Pseudomonas aeruginosa	Hyperproduction céphalosporinase naturelle, diminution de perméabilité et efflux	Céphalosporinase naturelle, diminution de perméabilité et efflux	C	Céphalosporinase			24	S	23.5	S	28	S	25	S
N3061	Pseudomonas aeruginosa	Hyperproduction céphalosporinase naturelle, diminution de perméabilité et efflux	Céphalosporinase naturelle, diminution de perméabilité et efflux	C	Céphalosporinase			12	R	26.5	S	28	S	21	R	8	14	8
N3065	Pseudomonas aeruginosa	VIM-2	VIM-2	B	carbapénemase			23.5	S	12.5	R	6	R	13	R
N3068	Pseudomonas citronellolis	Céphalosporinase naturelle et efflux	Céphalosporinase naturelle et efllux	C	Céphalosporinase			22	S	31.5	S	38	S	39.5	S
N3070	Pseudomonas aeruginosa	VIM-5	VIM-5	B	carbapénemase			6	R	6	R	6	R	9	R
N3071	Pseudomonas aeruginosa	Hyperproduction céphalosporinase naturelle, diminution de perméabilité et efflux	Céphalosporinase naturelle, diminution de perméabilité et efflux	C	Céphalosporinase			6	R	6	R	20.5	R	23	S
N3072	Pseudomonas aeruginosa	NDM-1	NDM-1	B	carbapénemase			6	R	6	R	6	R	6	R
N3077	Pseudomonas aeruginosa	Hyperproduction céphalosporinase naturelle, diminution de perméabilité et efflux	Céphalosporinase naturelle, diminution de perméabilité et efflux	C	Céphalosporinase			6	R	9	R	22	R	22	S
N3090	Pseudomonas aeruginosa	VIM-53	VIM-53	B	carbapénemase			15	S	14.5	R	6	R	12	R
N3098	Pseudomonas aeruginosa	NDM-1	NDM-1	B	carbapénemase			6	R	6	R	6	R	6	R
N3108	Pseudomonas aeruginosa	Hyperexpression de la céphalosporinase naturelle et diminution de perméabilité	Céphalosporinase naturelle, diminution de perméabilité et efflux	C	Céphalosporinase			8	R	22.5	S	30	S	21	R	6	18	6
N3109	Pseudomonas aeruginosa	Hyperexpression de la céphalosporinase naturelle et diminution de perméabilité	Céphalosporinase naturelle, diminution de perméabilité et efflux	C	Céphalosporinase			18.5	S	23.5	S	30	S	30	S
N3110	Pseudomonas aeruginosa	NDM-1	NDM-1	B	carbapénemase			6	R	6	R	6	R	6	R
N3116	Pseudomonas aeruginosa	IMP-1	IMP-1	B	carbapénemase			6	R	6	R	6	R	6	R
N3120	Pseudomonas aeruginosa	Hyperexpression de la céphalosporinase naturelle et diminution de perméabilité	Céphalosporinase naturelle, diminution de perméabilité et efflux	C	Céphalosporinase			10.5	R	21	S	30.5	S	21.5	R	6	15	8
N3136	Pseudomonas aeruginosa	VIM-2	VIM-2	B	carbapénemase			6	R	9.5	R	6	R	6	R
N3138	Pseudomonas aeruginosa	NDM-1 et VIM-2	NDM-1 et VIM-2	B	carbapénemase			6	R	6	R	6	R	6	R
N3148	Pseudomonas aeruginosa	Hyperexpression de la céphalosporinase naturelle et diminution de perméabilité	Céphalosporinase naturelle, diminution de perméabilité et efflux	C	Céphalosporinase			20	S	27	S	31	S	26.5	S
N3158	Pseudomonas aeruginosa	Hyperexpression de la céphalosporinase naturelle et diminution de perméabilité	Céphalosporinase naturelle, diminution de perméabilité et efflux	C	Céphalosporinase			35	S	24.5	S	32	S	32	S
N3175	Pseudomonas aeruginosa	Hyperexpression de la céphalosporinase naturelle et diminution de perméabilité	Céphalosporinase naturelle, diminution de perméabilité et efflux	C	Céphalosporinase			7	R	10	R	24.5	S	27.5	S
N3176	Pseudomonas aeruginosa	Hyperexpression de la céphalosporinase naturelle et diminution de perméabilité	Céphalosporinase naturelle, diminution de perméabilité et efflux	C	Céphalosporinase			11	R	28.5	S	36	S	31	S
N3189	Pseudomonas aeruginosa	VIM-4	VIM-4	B	carbapénemase			6	R	6	R	6	R	6	R
N3190	Pseudomonas aeruginosa	Hyperexpression de la céphalosporinase naturelle et diminution de perméabilité	Céphalosporinase naturelle, diminution de perméabilité et efflux	C	Céphalosporinase			9	R	24	S	29.5	S	21.5	R	6	17	11
N3198	Pseudomonas aeruginosa	Hyperexpression de la céphalosporinase naturelle, efflux et diminution de perméabilité	Céphalosporinase naturelle, diminution de perméabilité et efflux	C	Céphalosporinase			13	R	24	S	28.5	S	25.5	S
N3203	Pseudomonas aeruginosa	VIM-53	VIM-53	B	carbapénemase			6	R	12	R	6	R	6	R
N3205	Pseudomonas aeruginosa	Hyperexpression de la céphalosporinase naturelle, efflux et diminution de perméabilité	Céphalosporinase naturelle, diminution de perméabilité et efflux	C	Céphalosporinase			20	S	18.5	S	28.5	S	27.5	S
N3206	Pseudomonas aeruginosa	Hyperexpression de la céphalosporinase naturelle, efflux et diminution de perméabilité	Céphalosporinase naturelle, diminution de perméabilité et efflux	C	Céphalosporinase			16.5	S	25.5	S	31.5	S	24	S
N3208	Pseudomonas aeruginosa	Hyperexpression de la céphalosporinase naturelle, efflux et diminution de perméabilité	Céphalosporinase naturelle, diminution de perméabilité et efflux	C	Céphalosporinase			30	S	33	S	39.5	S	34	S
N3217	Pseudomonas aeruginosa	Hyperexpression de la céphalosporinase naturelle et diminution de perméabilité	Céphalosporinase naturelle, diminution de perméabilité et efflux	C	Céphalosporinase			36	S	17	S	6	R	31	S
N3218	Pseudomonas aeruginosa	NDM-1	NDM-1	B	carbapénemase			6	R	6	R	6	R	6	R
N3228	Pseudomonas aeruginosa	VIM-53	VIM-53	B	carbapénemase			6	R	12	R	6	R	6	R
N3240	Pseudomonas aeruginosa	VIM-53	VIM-53	B	carbapénemase			6	R	10.5	R	6	R	6	R
N3242	Pseudomonas aeruginosa	VIM-4	VIM-4	B	carbapénemase			6	R	6	R	6	R	6	R
N3243	Pseudomonas aeruginosa	Hyperexpression de la céphalosporinase naturelle et diminution de perméabilité	Céphalosporinase naturelle, diminution de perméabilité et efflux	C	Céphalosporinase			16.5	S	19	S	27	S	28.5	S
N3251	Pseudomonas aeruginosa	Céphalosporinase naturelle	Céphalosporinase naturelle	C	Céphalosporinase			37.5	S	29	S	28.5	S	36	S
N3252	Pseudomonas aeruginosa	Céphalosporinase naturelle	Céphalosporinase naturelle	C	Céphalosporinase			37	S	28	S	29.5	S	33	S
N3267	Pseudomonas aeruginosa	Céphalosporinase naturelle et efllux	Céphalosporinase naturelle et efllux	C	Céphalosporinase			14	S	16.5	R	30	S	30	S
N3278	Pseudomonas aeruginosa	IMP-1	IMP-1	B	carbapénemase			6	R	6	R	6	R	13	R
N3281	Pseudomonas aeruginosa	VIM-53	VIM-53	B	carbapénemase			6	R	7	R	6	R	6	R
N3283	Pseudomonas aeruginosa	Hyperexpression de la céphalosporinase naturelle et diminution de perméabilité	Céphalosporinase naturelle et diminution de perméabilité	C	Céphalosporinase			10.5	R	18.5	S	25.5	S	26	S
N3284	Pseudomonas aeruginosa	Hyperexpression de la céphalosporinase naturelle et diminution de perméabilité	Céphalosporinase naturelle et diminution de perméabilité	C	Céphalosporinase			7	R	16	R	25	S	25.5	S
N3285	Pseudomonas aeruginosa	IMP-1	IMP-1	B	carbapénemase			6	R	6	R	6	R	17	R
N3288	Pseudomonas aeruginosa	Céphalosporinase naturelle	Céphalosporinase naturelle	C	Céphalosporinase			35	S	24.5	S	39	S	39	S
N3289	Pseudomonas aeruginosa	Céphalosporinase naturelle	Céphalosporinase naturelle	C	Céphalosporinase			41.5	S	30.5	S	38.5	S	36	S
N3294	Pseudomonas nitroreducens	Céphalosporinase naturelle et efllux	Céphalosporinase naturelle et efllux	C	Céphalosporinase			12.5	R	21	S	31	S	32	S
N3304	Pseudomonas aeruginosa	Hyperexpression de la céphalosporinase naturelle et diminution de perméabilité	Céphalosporinase naturelle et diminution de perméabilité	C	Céphalosporinase			9.5	R	20.5	S	27	S	26.5	S
N3306	Pseudomonas aeruginosa	VEB-1	VEB-1	A ESBL	ESBL			9.5	R	17.5	S	17.5	R	20.5	R	6	6	9
N3312	Pseudomonas aeruginosa	VIM-5	VIM-5	B	carbapénemase			6	R	6	R	6	R	6	R
N3316	Pseudomonas aeruginosa	Hyperexpression de la céphalosporinase naturelle, efflux et diminution de perméabilité	Céphalosporinase naturelle, diminution de perméabilité et efflux	C	Céphalosporinase			17.5	S	30	S	37	S	28	S
N3318	Pseudomonas aeruginosa	VIM-53	VIM-53	B	carbapénemase			6	R	8	R	6	R	6	R
N3329	Pseudomonas aeruginosa	Hyperexpression de la céphalosporinase naturelle, efflux et diminution de perméabilité	Céphalosporinase naturelle, diminution de perméabilité et efflux	C	Céphalosporinase			6	R	15	R	26	S	26	S
N3341	Pseudomonas aeruginosa	Hyperexpression de la céphalosporinase naturelle, efflux et diminution de perméabilité	Céphalosporinase naturelle, diminution de perméabilité et efflux	C	Céphalosporinase			15	S	21.5	S	27	S	28	S
N3345	Pseudomonas aeruginosa	Hyperexpression de la céphalosporinase naturelle, efflux et diminution de perméabilité	Céphalosporinase naturelle, diminution de perméabilité et efflux	C	Céphalosporinase			9.5	R	6	R	22	R	25	S
N3350	Pseudomonas aeruginosa	IMP-1	IMP-1	B	carbapénemase			6	R	6	R	6	R	15.5	R
N3354	Pseudomonas aeruginosa	Hyperexpression de la céphalosporinase naturelle, efflux et diminution de perméabilité	Céphalosporinase naturelle, diminution de perméabilité et efflux	C	Céphalosporinase			6	R	6	R	21.5	R	21.5	R	6	6	9
N3355	Pseudomonas aeruginosa	Hyperexpression de la céphalosporinase naturelle, efflux et diminution de perméabilité	Céphalosporinase naturelle, diminution de perméabilité et efflux	C	Céphalosporinase			6	R	11.5	R	25.5	S	22	S
N3363	Pseudomonas aeruginosa	Hyperexpression de la céphalosporinase naturelle, efflux et diminution de perméabilité	Céphalosporinase naturelle, diminution de perméabilité et efflux	C	Céphalosporinase			14.5	S	23	S	26.5	S	20	R	6	15	9
N3369	Pseudomonas aeruginosa	Hyperexpression de la céphalosporinase naturelle, efflux et diminution de perméabilité	Céphalosporinase naturelle, diminution de perméabilité et efflux	C	Céphalosporinase			6	R	17.5	S	27	S	27	S
N3377	Pseudomonas aeruginosa	Hyperexpression de la céphalosporinase naturelle, efflux et diminution de perméabilité	Céphalosporinase naturelle, diminution de perméabilité et efflux	C	Céphalosporinase			13	R	13	R	23	S	28	S
N3378	Pseudomonas aeruginosa	VIM-53	VIM-53	B	carbapénemase			6	R	10	R	6	R	6	R
N3390	Pseudomonas aeruginosa	Hyperexpression de la céphalosporinase naturelle, efflux et diminution de perméabilité	Céphalosporinase naturelle, diminution de perméabilité et efflux	C	Céphalosporinase			8.5	R	20	S	28.5	S	22.5	S
N3392	Pseudomonas aeruginosa	VIM-53	VIM-53	B	carbapénemase			6	R	10.5	R	6	R	6	R
N3398	Pseudomonas putida	Hyperexpression de la céphalosporinase naturelle, efflux et diminution de perméabilité	Céphalosporinase naturelle, diminution de perméabilité et efflux	C	Céphalosporinase			6	R	10.5	R	14	R	20	R	9	14	27
N3406	Pseudomonas sp.	VIM-1	VIM-1	B	carbapénemase			6	R	6	R	6	R	9.5	R
N3415	Pseudomonas aeruginosa	Hyperexpression de la céphalosporinase naturelle, efflux et diminution de perméabilité	Céphalosporinase naturelle, diminution de perméabilité et efflux	C	Céphalosporinase			6	R	14.5	R	28	S	22	S
N3425	Pseudomonas aeruginosa	Céphalosporinase naturelle et impemréabilité	Céphalosporinase naturelle et diminution de perméabilité	C	Céphalosporinase			18.5	S	28.5	S	31.5	S	26.5	S
N3426	Pseudomonas aeruginosa	VEB Hyperexpression de la céphalosporinase naturelle, efflux et diminution de perméabilité	ESBL (VEB) + Céphalosporinase naturelle, diminution de perméabilité et effux	A ESBL +C	ESBL + Céphalosporinase			6	R	14	R	11	R	20	R	6	6	11
N3433	Pseudomonas aeruginosa	Hyperexpression de la céphalosporinase naturelle, efflux et diminution de perméabilité	Céphalosporinase naturelle, diminution de perméabilité et efflux	C	Céphalosporinase			14	S	17	S	26.5	S	30.5	S
N3434	Pseudomonas aeruginosa	Hyperexpression de la céphalosporinase naturelle et diminution de perméabilité	Céphalosporinase naturelle, diminution de perméabilité et efflux	C	Céphalosporinase			18	S	14	R	23.5	S	26.5	S
N3444	Pseudomonas aeruginosa	VIM-53	VIM-53	B	carbapénemase			6	R	9	R	6	R	6	R
N3447	Pseudomonas aeruginosa	VIM-53	VIM-53	B	carbapénemase			6	R	6	R	6	R	6	R
N3448	Pseudomonas aeruginosa	Hyperexpression de la céphalosporinase naturelle, efflux et diminution de perméabilité	Céphalosporinase naturelle, diminution de perméabilité et efflux	C	Céphalosporinase			16.5	S	19	S	22	R	26.5	S
N3457	Pseudomonas aeruginosa	IMP-1	IMP-1	B	carbapénemase			6	R	6	R	6	R	18	R
N3469	Pseudomonas aeruginosa	NDM-1	NDM-1	B	carbapénemase			6	R	6	R	6	R	6	R
N3480	Pseudomonas aeruginosa	Céphalosporinase naturelle et diminution de perméabilité	Céphalosporinase naturelle et diminution de perméabilité	C	Céphalosporinase			9	R	24.5	S	23.5	S	20	R	10	18	11
N3486	Pseudomonas aeruginosa	Céphalosporinase naturelle et diminution de perméabilité	Céphalosporinase naturelle et diminution de perméabilité	C	Céphalosporinase			28	S	23.5	S	33.5	S	33	S
N3487	Pseudomonas aeruginosa	Céphalosporinase naturelle et diminution de perméabilité	Céphalosporinase naturelle et diminution de perméabilité	C	Céphalosporinase			29.5	S	28	S	34	S	34	S
N3491	Pseudomonas aeruginosa	Hyperexpression de la céphalosporinase naturelle, efflux et diminution de perméabilité	Céphalosporinase naturelle, diminution de perméabilité et efflux	C	Céphalosporinase			14	S	12.5	R	24.5	S	28.5	S
N3496	Pseudomonas aeruginosa	Hyperexpression de la céphalosporinase naturelle, efflux et diminution de perméabilité	Céphalosporinase naturelle, diminution de perméabilité et efflux	C	Céphalosporinase			13	R	23.5	S	32.5	S	26.5	S
N3498	Pseudomonas aeruginosa	Hyperexpression de la céphalosporinase naturelle, efflux et diminution de perméabilité	Céphalosporinase naturelle, diminution de perméabilité et efflux	C	Céphalosporinase			6	R	22.5	S	29	S	22.5	S
N3507	Pseudomonas aeruginosa	Hyperexpression de la céphalosporinase naturelle, diminution de perméabilité	Céphalosporinase naturelle et diminution de perméabilité	C	Céphalosporinase			19.5	S	17	S	32.5	S	26.5	S
N3509	Pseudomonas aeruginosa	Hyperexpression de la céphalosporinase naturelle,	Céphalosporinase naturelle	C	Céphalosporinase			44	S	34	S	34.5	S	38.5	S
N3510	Pseudomonas aeruginosa	Hyperexpression de la céphalosporinase naturelle,	Céphalosporinase naturelle	C	Céphalosporinase			41	S	29.5	S	31	S	34.5	S
N3520	Pseudomonas aeruginosa	VEB	VEB	A ESBL	ESBL			6	R	6.5	R	6	R	23	S
N3522	Pseudomonas aeruginosa	Hyperexpression de la céphalosporinase naturelle, efflux et diminution de perméabilité	Céphalosporinase naturelle, diminution de perméabilité et efflux	C	Céphalosporinase			18.5	S	20.5	S	29	S	33.5	S
N3525	Pseudomonas aeruginosa	Hyperexpression de la céphalosporinase naturelle, efflux et diminution de perméabilité	Céphalosporinase naturelle, diminution de perméabilité et efflux	C	Céphalosporinase			6	R	13.5	R	25	S	24	S
N3554	Pseudomonas aeruginosa	GES-1 , Hyperexpression de la céphalosporinase naturelle, efflux et diminution de perméabilité	ESBL (GES-1) + Céphalosporinase naturelle, diminution de perméabilité et effux	A ESBL +C	ESBL + Céphalosporinase			16	S	20	S	13	R	24	S
N3555	Pseudomonas aeruginosa	VEB	VEB	A ESBL	ESBL			8	R	14	R	10	R	22	S
N3561	Pseudomonas aeruginosa	NDM-1	NDM-1	B	carbapénemase			6	R	6	R	6	R	6	R
N3572	Pseudomonas aeruginosa	NDM-1	NDM-1	B	carbapénemase			6	R	6	R	6	R	6	R
N3576	Pseudomonas aeruginosa	GES-5	GES-5	A	carbapénemase			6	R	25.5	S	20	R	15	R	6	16	10
N3579	Pseudomonas aeruginosa	Céphalosporinase naturelle et diminution de perméabilité	Céphalosporinase naturelle et diminution de perméabilité	C	Céphalosporinase			7	R	19	S	30.5	S	28.5	S
N3583	Pseudomonas aeruginosa	Hyperexpression de la céphalosporinase naturelle, efflux et diminution de perméabilité	Céphalosporinase naturelle, diminution de perméabilité et efflux	C	Céphalosporinase			6	R	14	R	32.5	S	23.5	S
N3595	Pseudomonas aeruginosa	Hyperexpression de la céphalosporinase naturelle, efflux et diminution de perméabilité	Céphalosporinase naturelle, diminution de perméabilité et efflux	C	Céphalosporinase			9	R	19	S	24.5	S	25	S
N3596	Pseudomonas aeruginosa	Hyperexpression de la céphalosporinase naturelle, efflux et diminution de perméabilité	Céphalosporinase naturelle, diminution de perméabilité et efflux	C	Céphalosporinase			10	R	17	S	24.5	S	23	S
N3597	Pseudomonas aeruginosa	Hyperexpression de la céphalosporinase naturelle, efflux et diminution de perméabilité	Céphalosporinase naturelle, diminution de perméabilité et efflux	C	Céphalosporinase			9	R	10.5	R	19.5	R	20	R	6	6	8
N3613	Pseudomonas aeruginosa	NDM-1	NDM-1	B	carbapénemase			6	R	6	R	6	R	6	R
N3616	Pseudomonas aeruginosa	Hyperexpression de la céphalosporinase naturelle, efflux et diminution de perméabilité	Céphalosporinase naturelle, diminution de perméabilité et efflux	C	Céphalosporinase			18	S	25.5	S	28	S	29	S
N3635	Pseudomonas aeruginosa	NDM-1	NDM-1	B	carbapénemase			6	R	6	R	6	R	6	R
N3637	Pseudomonas aeruginosa	PER , Hyperexpression de la céphalosporinase naturelle, efflux et diminution de perméabilité	ESBL (PER) + Céphalosporinase naturelle, diminution de perméabilité et effux	A ESBL +C	ESBL + Céphalosporinase			6	R	6	R	6	R	19.5	R	6	6	9
N3653	Pseudomonas aeruginosa	NDM-1	NDM-1	B	carbapénemase			6	R	6	R	6	R	6	R
N3659	Pseudomonas aeruginosa	Hyperexpression de la céphalosporinase naturelle, efflux et diminution de perméabilité	Céphalosporinase naturelle, diminution de perméabilité et efflux	C	Céphalosporinase			6	R	12.5	R	25	S	23	S
N3665	Pseudomonas alcaligenes	Hyperexpression de la céphalosporinase naturelle, efflux et diminution de perméabilité	Céphalosporinase naturelle, diminution de perméabilité et efflux	C	Céphalosporinase			10	R	6	R	12	R	25	S
N3668	Pseudomonas aeruginosa	Hyperexpression de la céphalosporinase naturelle, efflux et diminution de perméabilité	Céphalosporinase naturelle, diminution de perméabilité et efflux	C	Céphalosporinase			21	S	15.5	R	29	S	25.5	S
									MEV	CZA	CLT	IMR
	NB Hyperproduction céphalosporinase naturelle, diminution de perméabilité et efflux	25						NB R	113	94	79	69
	NB NDM-1	13						NB S	60	79	94	104
	NB GES-5	2						total	173	173	173	173
	NB VEB	2							MEV		CZA		CLT		IMR		Total
	NB VIM-4	4							S	R	S	R	S	R	S	R
	NB VIM-53	17						carbapénemase	3	49	3	49	1	51	1	51	52
	NB Céphalosporinase naturelle	5						Céphalosporinase	56	52	73	35	92	16	96	12	108
	NB Céphalosporinase naturelle et efflux	1						ESBL	0	5	1	4	0	5	3	2	5
	NB VIM-2	3						ESBL + Céphalosporinase	1	5	2	4	1	5	3	3	6
	NB IMP-13	1						Impérméabilité et efflux	0	2	0	2	0	2	1	1	2
								total	60	113	79	94	94	79	104	69	173
	IPR R non metallo
	C/T R non metallo								MEV		CZA		CLT		IMR		Total
									S	R	S	R	S	R	S	R
								A ESBL +C	1	5	2	4	1	5	3	3	6
								C	56	52	73	35	92	16	96	12	108
								B	3	47	1	49	1	49	1	49	50
								A	0	2	2	0	0	2	0	2	2
								A ESBL	0	5	1	4	0	5	3	2	5
								total	60	111	79	92	94	77	103	68	171
									MEV	CZA	CLT	IMR
							carbapénemase	S	3	3	1	1
								R	49	49	51	51
							Céphalosporinase	S	56	73	92	96
								R	54	35	16	12
							ESBL	S	0	1	0	3
								R	5	4	5	2
							ESBL + Céphalosporinase	S	1	2	1	3
								R	5	4	5	3
							Impérméabilité et efflux	S	0	0	0	1
								R	2	2	2	1
							total	S	60	79	94	104
								R	113	92	79	69
									MEV	CZA	CLT	IMR
							A ESBL + C	S	1	2	1	3
								R	5	4	5	3
							C	S	56	73	92	96
								R	52	35	16	12
							B	S	3	1	1	1
								R	47	49	49	49
							A	S	0	2	0	0
								R	2	0	2	2
							A ESBL	S	0	1	0	3
								R	5	4	5	2
							Total	S	60	79	94	103
								R	111	92	77	68

## Sheet: Max (3mm)
Numéro Fribourg	Espèce	Résistance aux bêta-lactamines	Résistance aux bêta-lactamines Chloé	AMBLER CLASS	type B lactamase	Céfidérocol CMI	Céfidérocol R/S	MEV diamètre [mm]	MEV R/S	CZA diamètre [mm]	CZA R/S	CLT diamètre [mm]	CLT R/S	IMR diamètre [mm]	IMR R/S	Diamètre meropenem [mm]	Diamètre ceftazidime [mm]	Diamètre imipenem [mm]
N2636	Pseudomonas aeruginosa	Hyperproduction céphalosporinase naturelle, diminution de perméabilité et efflux	Céphalosporinase naturelle, diminution de perméabilité et efflux	C	Céphalosporinase			9.5	R	6	R	6	R	27	S
N2640	Pseudomonas aeruginosa	Hyperproduction céphalosporinase naturelle, diminution de perméabilité et efflux	Céphalosporinase naturelle, diminution de perméabilité et efflux	C	Céphalosporinase			19.5	S	28.5	S	33	S	29.5	S
N2644	Pseudomonas aeruginosa	Hyperproduction céphalosporinase naturelle, diminution de perméabilité et efflux	Céphalosporinase naturelle, diminution de perméabilité et efflux	C	Céphalosporinase			14.5	S	16.5	R	25	S	29.5	S
N2648	Pseudomonas aeruginosa	GES-7 like	GES-7	A ESBL	ESBL			12.5	R	6	R	6	R	25.5	S
N2659	Pseudomonas aeruginosa	PER Céphalosporinase naturelle, diminution de perméabilité et effux	ESBL (PER) + Céphalosporinase naturelle, diminution de perméabilité et effux	A ESBL +C	ESBL + Céphalosporinase			9.5	R	11	R	12	R	24.5	S
N2661	Pseudomonas aeruginosa	VIM-2	VIM-2	B	Carbapénemase			6	R	16.5	R	7.5	R	6	R
N2665	Pseudomonas aeruginosa	Hyperproduction céphalosporinase naturelle, diminution de perméabilité et efflux	Céphalosporinase naturelle, diminution de perméabilité et efflux	C	Céphalosporinase			8.5	R	20.5	S	32.5	S	26	S
N2682	Pseudomonas aeruginosa	Hyperproduction céphalosporinase naturelle, diminution de perméabilité et efflux	Céphalosporinase naturelle, diminution de perméabilité et efflux	C	Céphalosporinase			10	R	17	S	24	S	28.5	S
N2683	Pseudomonas aeruginosa	Hyperproduction céphalosporinase naturelle, diminution de perméabilité et efflux	Céphalosporinase naturelle, diminution de perméabilité et efflux	C	Céphalosporinase			6	R	10.5	R	25.5	S	19.5	R	6	6	10			R	S	ATU
N2696	Pseudomonas aeruginosa	Hyperproduction céphalosporinase naturelle, diminution de perméabilité et efflux	Céphalosporinase naturelle, diminution de perméabilité et efflux	C	Céphalosporinase			11.5	R	15.5	R	22.5	R	30	S					MEV	<= 14	>14
N2710	Pseudomonas aeruginosa	Hyperproduction céphalosporinase naturelle et efflux	Céphalosporinase naturelle et efflux	C	Céphalosporinase			9.5	R	16.5	R	19.5	R	28	S					CZA	<= 17	>17	16-17
N2715	Pseudomonas aeruginosa	Hyperproduction céphalosporinase naturelle	Céphalosporinase naturelle	C	Céphalosporinase			32	S	27	S	29	S	31.5	S					CLT	<= 23	>23
N2716	Pseudomonas aeruginosa	IMP-13	IMP-13	B	carbapénemase			6	R	6	R	6	R	6	R					IMR	<= 22	>22
N2717	Pseudomonas aeruginosa	Hyperproduction céphalosporinase naturelle, diminution de perméabilité et efflux	Céphalosporinase naturelle, diminution de perméabilité et efflux	C	Céphalosporinase			13	R	19	S	23	S	25	S
N2737	Pseudomonas aeruginosa	Hyperproduction céphalosporinase naturelle, diminution de perméabilité et efflux	Céphalosporinase naturelle, diminution de perméabilité et efflux	C	Céphalosporinase			13.5	R	23	S	26.5	S	22	S
N2741	Pseudomonas aeruginosa	Hyperproduction céphalosporinase naturelle, diminution de perméabilité et efflux	Céphalosporinase naturelle, diminution de perméabilité et efflux	C	Céphalosporinase			6	R	11.5	R	20.5	R	29	S
N2754	Pseudomonas aeruginosa	GES-38 / Hyperproduction céphalosporinase naturelle, diminution de perméabilité et efflux	ESBL (GES-38) + Céphalosporinase naturelle, diminution de perméabilité et effux	A ESBL +C	ESBL + Céphalosporinase			12	R	6	R	6	R	28	S
N2755	Pseudomonas aeruginosa	Hyperproduction céphalosporinase naturelle et diminution de perméabilité	Céphalosporinase naturelle et diminution de perméabilité	C	Céphalosporinase			18.5	S	25.5	S	27.5	S	26	S
N2772	Pseudomonas aeruginosa	Hyperproduction céphalosporinase naturelle et diminution de perméabilité	Céphalosporinase naturelle et diminution de perméabilité	C	Céphalosporinase			23.5	S	21.5	S	25	S	30	S
N2774	Pseudomonas aeruginosa	NDM-1	NDM-1	B	carbapénemase			6	R	6	R	6	R	6	R
N2776	Pseudomonas aeruginosa	NDM-1	NDM-1	B	carbapénemase			6	R	6	R	6	R	6	R
N2780	Pseudomonas fluorescens	Hyperproduction céphalosporinase naturelle et diminution de perméabilité	Céphalosporinase naturelle et diminution de perméabilité	C	Céphalosporinase			22	S	27	S	29.5	S	30	S	6
N2796	Pseudomonas aeruginosa	Hyperproduction céphalosporinase naturelle, diminution de perméabilité et efflux	Céphalosporinase naturelle, diminution de perméabilité et efflux	C	Céphalosporinase			14	S	22.5	S	28.5	S	32.5	S
N2801	Pseudomonas aeruginosa	Hyperproduction céphalosporinase naturelle et diminution de perméabilité	Céphalosporinase naturelle et diminution de perméabilité	C	Céphalosporinase			23.5	S	20.5	S	26	S	30.5	S
N2803	Pseudomonas aeruginosa	Hyperproduction céphalosporinase naturelle, diminution de perméabilité et efflux	Céphalosporinase naturelle, diminution de perméabilité et efflux	C	Céphalosporinase			27.5	S	24.5	S	34	S	30	S
N2806	Pseudomonas aeruginosa	IMP-7	IMP-7	B	carbapénemase			6	R	6	R	6	R	6	R
N2809	Pseudomonas aeruginosa	GES-1 // Hyperproduction céphalosporinase naturelle et diminution de perméabilité	ESBL (GES-1) + Céphalosporinase naturelle, diminution de perméabilité et effux	A ESBL +C	ESBL + Céphalosporinase			6	R	21.5	S	37.5	S	21.5	R	6	11	8
N2813	Pseudomonas aeruginosa	Céphalosporinase naturelle et diminution de perméabilité	Céphalosporinase naturelle et diminution de perméabilité	C	Céphalosporinase			31	S	26	S	35	S	35.5	S
N2826	Pseudomonas aeruginosa	Hyperproduction céphalosporinase naturelle, diminution de perméabilité et efflux	Céphalosporinase naturelle, diminution de perméabilité et efflux	C	Céphalosporinase			13	R	13.5	R	23.5	S	28.5	S
N2830	Pseudomonas aeruginosa	Hyperproduction céphalosporinase naturelle	Céphalosporinase naturelle	C	Céphalosporinase			34	S	29.5	S	32.5	S	35	S
N2831	Pseudomonas aeruginosa	Hyperproduction céphalosporinase naturelle	Céphalosporinase naturelle	C	Céphalosporinase			35	S	29	S	33.5	S	34	S
N2833	Pseudomonas alcaligenes	Hyperproduction céphalosporinase naturelle et diminution de perméabilité	Céphalosporinase naturelle et diminution de perméabilité	C	Céphalosporinase			14.5	S	6	R	13.5	R	25	S
N2837	Pseudomonas aeruginosa	VIM-4	VIM-4	B	carbapénemase			6	R	6	R	6	R	6	R
N2845	Pseudomonas aeruginosa	Hyperproduction céphalosporinase naturelle	Céphalosporinase naturelle	C	Céphalosporinase			36.5	S	26	S	30.5	S	31.5	S
N2852	Pseudomonas aeruginosa	Hyperproduction céphalosporinase naturelle	Céphalosporinase naturelle	C	Céphalosporinase			16	S	18.5	S	30	S	34.5	S
N2856	Pseudomonas aeruginosa	Céphalosporinase naturelle, diminution de perméabilité et effux	Céphalosporinase naturelle, diminution de perméabilité et efflux	C	Céphalosporinase			19	S	25	S	29.5	S	28.5	S
N2863	Pseudomonas aeruginosa	VIM-53	VIM-53	B	carbapénemase			6	R	14.5	R	6	R	6	R
N2864	Pseudomonas aeruginosa	VIM-4	VIM-4	B	carbapénemase			6	R	6	R	6	R	6	R
N2874	Pseudomonas aeruginosa	VIM-53	VIM-53	B	carbapénemase			6	R	12.5	R	6	R	6	R
N2879	Pseudomonas aeruginosa	Hyperproduction céphalosporinase naturelle, diminution de perméabilité et efflux	Céphalosporinase naturelle, diminution de perméabilité et efflux	C	Céphalosporinase			6	R	13.5	R	28	S	21.5	R	6	6	11
N2885	Pseudomonas aeruginosa	NDM-1	NDM-1	B	carbapénemase			6	R	6	R	6	R	6	R
N2890	Pseudomonas aeruginosa	Hyperproduction céphalosporinase naturelle et diminution de perméabilité	Céphalosporinase naturelle et diminution de perméabilité	C	Céphalosporinase			12.5	R	24	S	36	S	36	S
N2896	Pseudomonas citronellolis	Cephalosporinase naturelle ( Sauvage)	Céphalosporinase naturelle	C	Céphalosporinase			41.5	S	27.5	S	35	S	41.5	S
N2903	Pseudomonas citronellolis	Hyperproduction céphalosporinase naturelle	Céphalosporinase naturelle	C	Céphalosporinase			27.5	S	28.5	S	36.5	S	40	S
N2908	Pseudomonas aeruginosa	Hyperproduction céphalosporinase naturelle, diminution de perméabilité et efflux	Céphalosporinase naturelle, diminution de perméabilité et efflux	C	Céphalosporinase			6	R	21	S	30.5	S	23	S
N2909	Pseudomonas aeruginosa	Hyperproduction céphalosporinase naturelle, diminution de perméabilité et efflux	Céphalosporinase naturelle, diminution de perméabilité et efflux	C	Céphalosporinase			10	R	13.5	R	24.5	S	23.5	S
N2913	Pseudomonas aeruginosa	Hyperproduction céphalosporinase naturelle, diminution de perméabilité et efflux	Céphalosporinase naturelle, diminution de perméabilité et efflux	C	Céphalosporinase			14	S	26.5	S	31	S	24.5	S
N2923	Pseudomonas aeruginosa	VIM-1	VIM-1	B	carbapénemase			6	R	6	R	6	R	6	R
N2924	Pseudomonas aeruginosa	VIM-53	VIM-53	B	carbapénemase			6	R	6	R	6	R	6	R
N2934	Pseudomonas aeruginosa	Céphalosporinase naturelle et diminution de perméabilité	Céphalosporinase naturelle et diminution de perméabilité	C	Céphalosporinase			27.5	S	30	S	31	S	29	S
N2937	Pseudomonas aeruginosa	VIM-53	VIM-53	B	carbapénemase			6	R	6	R	6	R	6	R
N2941	Pseudomonas aeruginosa	Céphalosporinase naturelle, diminution de perméabilité et effux	Céphalosporinase naturelle, diminution de perméabilité et efflux	C	Céphalosporinase			17.5	S	19	S	28	S	28	S
N2948	Pseudomonas aeruginosa	Céphalosporinase naturelle, diminution de perméabilité et effux	Céphalosporinase naturelle, diminution de perméabilité et efflux	C	Céphalosporinase			19	S	28.5	S	31	S	28.5	S
N2951	Pseudomonas aeruginosa	Céphalosporinase naturelle et diminution de perméabilité	Céphalosporinase naturelle et diminution de perméabilité	C	Céphalosporinase			10	R	14.5	R	24	S	24	S
N2956	Pseudomonas aeruginosa	VIM-53	VIM-53	B	carbapénemase			6	R	6	R	6	R	6	R
N2959	Pseudomonas aeruginosa	diminution de perméabilité et efflux	Diminution de perméabilité et efflux		Impérméabilité et efflux			8	R	16	R	21	R	25	S
N2960	Pseudomonas aeruginosa	diminution de perméabilité et efflux	Diminution de perméabilité et efflux		Impérméabilité et efflux			6	R	11	R	18	R	19	R	6	6	6
N2966	Pseudomonas aeruginosa	Céphalosporinase naturelle, diminution de perméabilité et effux	Céphalosporinase naturelle, diminution de perméabilité et efflux	C	Céphalosporinase			28	S	16	R	29	S	30	S
N2974	Pseudomonas putida complexe	VIM-53	VIM-53	B	carbapénemase			6	R	8	R	6	R	7	R
N2979	Pseudomonas aeruginosa	Céphalosporinase naturelle	Céphalosporinase naturelle	C	Céphalosporinase			35.5	S	28	S	30	S	32.5	S
N2989	Pseudomonas aeruginosa	Céphalosporinase naturelle et diminution de perméabilité	Céphalosporinase naturelle et diminution de perméabilité	C	Céphalosporinase			27	S	28.5	S	31.5	S	31	S
N2991	Pseudomonas aeruginosa	GES-1	GES-1	A ESBL	ESBL			8	R	10.5	R	9	R	20	R	6	6	12
N3002	Pseudomonas aeruginosa	Hyperproduction céphalosporinase naturelle, diminution de perméabilité et efflux	Céphalosporinase naturelle, diminution de perméabilité et efflux	C	Céphalosporinase			6	R	6	R	17.5	R	27.5	S
N3006	Pseudomonas aeruginosa	Hyperproduction céphalosporinase naturelle, diminution de perméabilité et efflux	Céphalosporinase naturelle, diminution de perméabilité et efflux	C	Céphalosporinase			12	R	28	S	31.5	S	23.5	S
N3008	Pseudomonas otitidis	POM-1	POM-1	B	Carbapénemase			14	S	26	S	26	S	26	S
N3022	Pseudomonas aeruginosa	Hyperproduction céphalosporinase naturelle, diminution de perméabilité et efflux	Céphalosporinase naturelle, diminution de perméabilité et efflux	C	Céphalosporinase			10	R	8.5	R	16.5	R	27	S
N3023	Pseudomonas aeruginosa	Hyperproduction céphalosporinase naturelle, diminution de perméabilité et efflux	Céphalosporinase naturelle, diminution de perméabilité et efflux	C	Céphalosporinase			6	R	6.5	R	25.5	S	19.5	R	6	6	9
N3026	Pseudomonas aeruginosa	VIM-53	VIM-53	B	carbapénemase			6	R	9.5	R	6	R	6	R
N3032	Pseudomonas aeruginosa	GES-5	GES-5	A	carbapénemase			6	R	23	S	19	R	15.5	R	6	6	6
N3036	Pseudomonas aeruginosa	Hyperproduction céphalosporinase naturelle, diminution de perméabilité et efflux	Céphalosporinase naturelle, diminution de perméabilité et efflux	C	Céphalosporinase			24	S	23.5	S	28	S	25	S
N3061	Pseudomonas aeruginosa	Hyperproduction céphalosporinase naturelle, diminution de perméabilité et efflux	Céphalosporinase naturelle, diminution de perméabilité et efflux	C	Céphalosporinase			12	R	26.5	S	28	S	21	R	8	14	8
N3065	Pseudomonas aeruginosa	VIM-2	VIM-2	B	carbapénemase			23.5	S	12.5	R	6	R	13	R
N3068	Pseudomonas citronellolis	Céphalosporinase naturelle et efflux	Céphalosporinase naturelle et efllux	C	Céphalosporinase			22	S	31.5	S	38	S	39.5	S
N3070	Pseudomonas aeruginosa	VIM-5	VIM-5	B	carbapénemase			6	R	6	R	6	R	9	R
N3071	Pseudomonas aeruginosa	Hyperproduction céphalosporinase naturelle, diminution de perméabilité et efflux	Céphalosporinase naturelle, diminution de perméabilité et efflux	C	Céphalosporinase			6	R	6	R	20.5	R	23	S
N3072	Pseudomonas aeruginosa	NDM-1	NDM-1	B	carbapénemase			6	R	6	R	6	R	6	R
N3077	Pseudomonas aeruginosa	Hyperproduction céphalosporinase naturelle, diminution de perméabilité et efflux	Céphalosporinase naturelle, diminution de perméabilité et efflux	C	Céphalosporinase			6	R	9	R	22	R	22	S
N3090	Pseudomonas aeruginosa	VIM-53	VIM-53	B	carbapénemase			15	S	14.5	R	6	R	12	R
N3098	Pseudomonas aeruginosa	NDM-1	NDM-1	B	carbapénemase			6	R	6	R	6	R	6	R
N3108	Pseudomonas aeruginosa	Hyperexpression de la céphalosporinase naturelle et diminution de perméabilité	Céphalosporinase naturelle, diminution de perméabilité et efflux	C	Céphalosporinase			8	R	22.5	S	30	S	21	R	6	18	6
N3109	Pseudomonas aeruginosa	Hyperexpression de la céphalosporinase naturelle et diminution de perméabilité	Céphalosporinase naturelle, diminution de perméabilité et efflux	C	Céphalosporinase			18.5	S	23.5	S	30	S	30	S
N3110	Pseudomonas aeruginosa	NDM-1	NDM-1	B	carbapénemase			6	R	6	R	6	R	6	R
N3116	Pseudomonas aeruginosa	IMP-1	IMP-1	B	carbapénemase			6	R	6	R	6	R	6	R
N3120	Pseudomonas aeruginosa	Hyperexpression de la céphalosporinase naturelle et diminution de perméabilité	Céphalosporinase naturelle, diminution de perméabilité et efflux	C	Céphalosporinase			10.5	R	21	S	30.5	S	21.5	R	6	15	8
N3136	Pseudomonas aeruginosa	VIM-2	VIM-2	B	carbapénemase			6	R	9.5	R	6	R	6	R
N3138	Pseudomonas aeruginosa	NDM-1 et VIM-2	NDM-1 et VIM-2	B	carbapénemase			6	R	6	R	6	R	6	R
N3148	Pseudomonas aeruginosa	Hyperexpression de la céphalosporinase naturelle et diminution de perméabilité	Céphalosporinase naturelle, diminution de perméabilité et efflux	C	Céphalosporinase			20	S	27	S	31	S	26.5	S
N3158	Pseudomonas aeruginosa	Hyperexpression de la céphalosporinase naturelle et diminution de perméabilité	Céphalosporinase naturelle, diminution de perméabilité et efflux	C	Céphalosporinase			35	S	24.5	S	32	S	32	S
N3175	Pseudomonas aeruginosa	Hyperexpression de la céphalosporinase naturelle et diminution de perméabilité	Céphalosporinase naturelle, diminution de perméabilité et efflux	C	Céphalosporinase			7	R	10	R	24.5	S	27.5	S
N3176	Pseudomonas aeruginosa	Hyperexpression de la céphalosporinase naturelle et diminution de perméabilité	Céphalosporinase naturelle, diminution de perméabilité et efflux	C	Céphalosporinase			11	R	28.5	S	36	S	31	S
N3189	Pseudomonas aeruginosa	VIM-4	VIM-4	B	carbapénemase			6	R	6	R	6	R	6	R
N3190	Pseudomonas aeruginosa	Hyperexpression de la céphalosporinase naturelle et diminution de perméabilité	Céphalosporinase naturelle, diminution de perméabilité et efflux	C	Céphalosporinase			9	R	24	S	29.5	S	21.5	R	6	17	11
N3198	Pseudomonas aeruginosa	Hyperexpression de la céphalosporinase naturelle, efflux et diminution de perméabilité	Céphalosporinase naturelle, diminution de perméabilité et efflux	C	Céphalosporinase			13	R	24	S	28.5	S	25.5	S
N3203	Pseudomonas aeruginosa	VIM-53	VIM-53	B	carbapénemase			6	R	12	R	6	R	6	R
N3205	Pseudomonas aeruginosa	Hyperexpression de la céphalosporinase naturelle, efflux et diminution de perméabilité	Céphalosporinase naturelle, diminution de perméabilité et efflux	C	Céphalosporinase			20	S	18.5	S	28.5	S	27.5	S
N3206	Pseudomonas aeruginosa	Hyperexpression de la céphalosporinase naturelle, efflux et diminution de perméabilité	Céphalosporinase naturelle, diminution de perméabilité et efflux	C	Céphalosporinase			16.5	S	25.5	S	31.5	S	24	S
N3208	Pseudomonas aeruginosa	Hyperexpression de la céphalosporinase naturelle, efflux et diminution de perméabilité	Céphalosporinase naturelle, diminution de perméabilité et efflux	C	Céphalosporinase			30	S	33	S	39.5	S	34	S
N3217	Pseudomonas aeruginosa	Hyperexpression de la céphalosporinase naturelle et diminution de perméabilité	Céphalosporinase naturelle, diminution de perméabilité et efflux	C	Céphalosporinase			36	S	17	S	6	R	31	S
N3218	Pseudomonas aeruginosa	NDM-1	NDM-1	B	carbapénemase			6	R	6	R	6	R	6	R
N3228	Pseudomonas aeruginosa	VIM-53	VIM-53	B	carbapénemase			6	R	12	R	6	R	6	R
N3240	Pseudomonas aeruginosa	VIM-53	VIM-53	B	carbapénemase			6	R	10.5	R	6	R	6	R
N3242	Pseudomonas aeruginosa	VIM-4	VIM-4	B	carbapénemase			6	R	6	R	6	R	6	R
N3243	Pseudomonas aeruginosa	Hyperexpression de la céphalosporinase naturelle et diminution de perméabilité	Céphalosporinase naturelle, diminution de perméabilité et efflux	C	Céphalosporinase			16.5	S	19	S	27	S	28.5	S
N3251	Pseudomonas aeruginosa	Céphalosporinase naturelle	Céphalosporinase naturelle	C	Céphalosporinase			37.5	S	29	S	28.5	S	36	S
N3252	Pseudomonas aeruginosa	Céphalosporinase naturelle	Céphalosporinase naturelle	C	Céphalosporinase			37	S	28	S	29.5	S	33	S
N3267	Pseudomonas aeruginosa	Céphalosporinase naturelle et efllux	Céphalosporinase naturelle et efllux	C	Céphalosporinase			14	S	16.5	R	30	S	30	S
N3278	Pseudomonas aeruginosa	IMP-1	IMP-1	B	carbapénemase			6	R	6	R	6	R	13	R
N3281	Pseudomonas aeruginosa	VIM-53	VIM-53	B	carbapénemase			6	R	7	R	6	R	6	R
N3283	Pseudomonas aeruginosa	Hyperexpression de la céphalosporinase naturelle et diminution de perméabilité	Céphalosporinase naturelle et diminution de perméabilité	C	Céphalosporinase			10.5	R	18.5	S	25.5	S	26	S
N3284	Pseudomonas aeruginosa	Hyperexpression de la céphalosporinase naturelle et diminution de perméabilité	Céphalosporinase naturelle et diminution de perméabilité	C	Céphalosporinase			7	R	16	R	25	S	25.5	S
N3285	Pseudomonas aeruginosa	IMP-1	IMP-1	B	carbapénemase			6	R	6	R	6	R	17	R
N3288	Pseudomonas aeruginosa	Céphalosporinase naturelle	Céphalosporinase naturelle	C	Céphalosporinase			35	S	24.5	S	39	S	39	S
N3289	Pseudomonas aeruginosa	Céphalosporinase naturelle	Céphalosporinase naturelle	C	Céphalosporinase			41.5	S	30.5	S	38.5	S	36	S
N3294	Pseudomonas nitroreducens	Céphalosporinase naturelle et efllux	Céphalosporinase naturelle et efllux	C	Céphalosporinase			12.5	R	21	S	31	S	32	S
N3304	Pseudomonas aeruginosa	Hyperexpression de la céphalosporinase naturelle et diminution de perméabilité	Céphalosporinase naturelle et diminution de perméabilité	C	Céphalosporinase			9.5	R	20.5	S	27	S	26.5	S
N3306	Pseudomonas aeruginosa	VEB-1	VEB-1	A ESBL	ESBL			9.5	R	17.5	S	17.5	R	20.5	R	6	6	9
N3312	Pseudomonas aeruginosa	VIM-5	VIM-5	B	carbapénemase			6	R	6	R	6	R	6	R
N3316	Pseudomonas aeruginosa	Hyperexpression de la céphalosporinase naturelle, efflux et diminution de perméabilité	Céphalosporinase naturelle, diminution de perméabilité et efflux	C	Céphalosporinase			17.5	S	30	S	37	S	28	S
N3318	Pseudomonas aeruginosa	VIM-53	VIM-53	B	carbapénemase			6	R	8	R	6	R	6	R
N3329	Pseudomonas aeruginosa	Hyperexpression de la céphalosporinase naturelle, efflux et diminution de perméabilité	Céphalosporinase naturelle, diminution de perméabilité et efflux	C	Céphalosporinase			6	R	15	R	26	S	26	S
N3341	Pseudomonas aeruginosa	Hyperexpression de la céphalosporinase naturelle, efflux et diminution de perméabilité	Céphalosporinase naturelle, diminution de perméabilité et efflux	C	Céphalosporinase			15	S	21.5	S	27	S	28	S
N3345	Pseudomonas aeruginosa	Hyperexpression de la céphalosporinase naturelle, efflux et diminution de perméabilité	Céphalosporinase naturelle, diminution de perméabilité et efflux	C	Céphalosporinase			9.5	R	6	R	22	R	25	S
N3350	Pseudomonas aeruginosa	IMP-1	IMP-1	B	carbapénemase			6	R	6	R	6	R	15.5	R
N3354	Pseudomonas aeruginosa	Hyperexpression de la céphalosporinase naturelle, efflux et diminution de perméabilité	Céphalosporinase naturelle, diminution de perméabilité et efflux	C	Céphalosporinase			6	R	6	R	21.5	R	21.5	R	6	6	9
N3355	Pseudomonas aeruginosa	Hyperexpression de la céphalosporinase naturelle, efflux et diminution de perméabilité	Céphalosporinase naturelle, diminution de perméabilité et efflux	C	Céphalosporinase			6	R	11.5	R	25.5	S	22	S
N3363	Pseudomonas aeruginosa	Hyperexpression de la céphalosporinase naturelle, efflux et diminution de perméabilité	Céphalosporinase naturelle, diminution de perméabilité et efflux	C	Céphalosporinase			14.5	S	23	S	26.5	S	20	R	6	15	9
N3369	Pseudomonas aeruginosa	Hyperexpression de la céphalosporinase naturelle, efflux et diminution de perméabilité	Céphalosporinase naturelle, diminution de perméabilité et efflux	C	Céphalosporinase			6	R	17.5	S	27	S	27	S
N3377	Pseudomonas aeruginosa	Hyperexpression de la céphalosporinase naturelle, efflux et diminution de perméabilité	Céphalosporinase naturelle, diminution de perméabilité et efflux	C	Céphalosporinase			13	R	13	R	23	S	28	S
N3378	Pseudomonas aeruginosa	VIM-53	VIM-53	B	carbapénemase			6	R	10	R	6	R	6	R
N3390	Pseudomonas aeruginosa	Hyperexpression de la céphalosporinase naturelle, efflux et diminution de perméabilité	Céphalosporinase naturelle, diminution de perméabilité et efflux	C	Céphalosporinase			8.5	R	20	S	28.5	S	22.5	S
N3392	Pseudomonas aeruginosa	VIM-53	VIM-53	B	carbapénemase			6	R	10.5	R	6	R	6	R
N3398	Pseudomonas putida	Hyperexpression de la céphalosporinase naturelle, efflux et diminution de perméabilité	Céphalosporinase naturelle, diminution de perméabilité et efflux	C	Céphalosporinase			6	R	10.5	R	14	R	20	R	9	14	27
N3406	Pseudomonas sp.	VIM-1	VIM-1	B	carbapénemase			6	R	6	R	6	R	9.5	R
N3415	Pseudomonas aeruginosa	Hyperexpression de la céphalosporinase naturelle, efflux et diminution de perméabilité	Céphalosporinase naturelle, diminution de perméabilité et efflux	C	Céphalosporinase			6	R	14.5	R	28	S	22	S
N3425	Pseudomonas aeruginosa	Céphalosporinase naturelle et impemréabilité	Céphalosporinase naturelle et diminution de perméabilité	C	Céphalosporinase			18.5	S	28.5	S	31.5	S	26.5	S
N3426	Pseudomonas aeruginosa	VEB Hyperexpression de la céphalosporinase naturelle, efflux et diminution de perméabilité	ESBL (VEB) + Céphalosporinase naturelle, diminution de perméabilité et effux	A ESBL +C	ESBL + Céphalosporinase			6	R	14	R	11	R	20	R	6	6	11
N3433	Pseudomonas aeruginosa	Hyperexpression de la céphalosporinase naturelle, efflux et diminution de perméabilité	Céphalosporinase naturelle, diminution de perméabilité et efflux	C	Céphalosporinase			14	S	17	S	26.5	S	30.5	S
N3434	Pseudomonas aeruginosa	Hyperexpression de la céphalosporinase naturelle et diminution de perméabilité	Céphalosporinase naturelle, diminution de perméabilité et efflux	C	Céphalosporinase			18	S	14	R	23.5	S	26.5	S
N3444	Pseudomonas aeruginosa	VIM-53	VIM-53	B	carbapénemase			6	R	9	R	6	R	6	R
N3447	Pseudomonas aeruginosa	VIM-53	VIM-53	B	carbapénemase			6	R	6	R	6	R	6	R
N3448	Pseudomonas aeruginosa	Hyperexpression de la céphalosporinase naturelle, efflux et diminution de perméabilité	Céphalosporinase naturelle, diminution de perméabilité et efflux	C	Céphalosporinase			16.5	S	19	S	22	R	26.5	S
N3457	Pseudomonas aeruginosa	IMP-1	IMP-1	B	carbapénemase			6	R	6	R	6	R	18	R
N3469	Pseudomonas aeruginosa	NDM-1	NDM-1	B	carbapénemase			6	R	6	R	6	R	6	R
N3480	Pseudomonas aeruginosa	Céphalosporinase naturelle et diminution de perméabilité	Céphalosporinase naturelle et diminution de perméabilité	C	Céphalosporinase			9	R	24.5	S	23.5	S	20	R	10	18	11
N3486	Pseudomonas aeruginosa	Céphalosporinase naturelle et diminution de perméabilité	Céphalosporinase naturelle et diminution de perméabilité	C	Céphalosporinase			28	S	23.5	S	33.5	S	33	S
N3487	Pseudomonas aeruginosa	Céphalosporinase naturelle et diminution de perméabilité	Céphalosporinase naturelle et diminution de perméabilité	C	Céphalosporinase			29.5	S	28	S	34	S	34	S
N3491	Pseudomonas aeruginosa	Hyperexpression de la céphalosporinase naturelle, efflux et diminution de perméabilité	Céphalosporinase naturelle, diminution de perméabilité et efflux	C	Céphalosporinase			14	S	12.5	R	24.5	S	28.5	S
N3496	Pseudomonas aeruginosa	Hyperexpression de la céphalosporinase naturelle, efflux et diminution de perméabilité	Céphalosporinase naturelle, diminution de perméabilité et efflux	C	Céphalosporinase			13	R	23.5	S	32.5	S	26.5	S
N3498	Pseudomonas aeruginosa	Hyperexpression de la céphalosporinase naturelle, efflux et diminution de perméabilité	Céphalosporinase naturelle, diminution de perméabilité et efflux	C	Céphalosporinase			6	R	22.5	S	29	S	22.5	S
N3507	Pseudomonas aeruginosa	Hyperexpression de la céphalosporinase naturelle, diminution de perméabilité	Céphalosporinase naturelle et diminution de perméabilité	C	Céphalosporinase			19.5	S	17	S	32.5	S	26.5	S
N3509	Pseudomonas aeruginosa	Hyperexpression de la céphalosporinase naturelle,	Céphalosporinase naturelle	C	Céphalosporinase			44	S	34	S	34.5	S	38.5	S
N3510	Pseudomonas aeruginosa	Hyperexpression de la céphalosporinase naturelle,	Céphalosporinase naturelle	C	Céphalosporinase			41	S	29.5	S	31	S	34.5	S
N3520	Pseudomonas aeruginosa	VEB	VEB	A ESBL	ESBL			6	R	6.5	R	6	R	23	S
N3522	Pseudomonas aeruginosa	Hyperexpression de la céphalosporinase naturelle, efflux et diminution de perméabilité	Céphalosporinase naturelle, diminution de perméabilité et efflux	C	Céphalosporinase			18.5	S	20.5	S	29	S	33.5	S
N3525	Pseudomonas aeruginosa	Hyperexpression de la céphalosporinase naturelle, efflux et diminution de perméabilité	Céphalosporinase naturelle, diminution de perméabilité et efflux	C	Céphalosporinase			6	R	13.5	R	25	S	24	S
N3554	Pseudomonas aeruginosa	GES-1 , Hyperexpression de la céphalosporinase naturelle, efflux et diminution de perméabilité	ESBL (GES-1) + Céphalosporinase naturelle, diminution de perméabilité et effux	A ESBL +C	ESBL + Céphalosporinase			16	S	20	S	13	R	24	S
N3555	Pseudomonas aeruginosa	VEB	VEB	A ESBL	ESBL			8	R	14	R	10	R	22	S
N3561	Pseudomonas aeruginosa	NDM-1	NDM-1	B	carbapénemase			6	R	6	R	6	R	6	R
N3572	Pseudomonas aeruginosa	NDM-1	NDM-1	B	carbapénemase			6	R	6	R	6	R	6	R
N3576	Pseudomonas aeruginosa	GES-5	GES-5	A	carbapénemase			6	R	25.5	S	20	R	15	R	6	16	10
N3579	Pseudomonas aeruginosa	Céphalosporinase naturelle et diminution de perméabilité	Céphalosporinase naturelle et diminution de perméabilité	C	Céphalosporinase			7	R	19	S	30.5	S	28.5	S
N3583	Pseudomonas aeruginosa	Hyperexpression de la céphalosporinase naturelle, efflux et diminution de perméabilité	Céphalosporinase naturelle, diminution de perméabilité et efflux	C	Céphalosporinase			6	R	14	R	32.5	S	23.5	S
N3595	Pseudomonas aeruginosa	Hyperexpression de la céphalosporinase naturelle, efflux et diminution de perméabilité	Céphalosporinase naturelle, diminution de perméabilité et efflux	C	Céphalosporinase			9	R	19	S	24.5	S	25	S
N3596	Pseudomonas aeruginosa	Hyperexpression de la céphalosporinase naturelle, efflux et diminution de perméabilité	Céphalosporinase naturelle, diminution de perméabilité et efflux	C	Céphalosporinase			10	R	17	S	24.5	S	23	S
N3597	Pseudomonas aeruginosa	Hyperexpression de la céphalosporinase naturelle, efflux et diminution de perméabilité	Céphalosporinase naturelle, diminution de perméabilité et efflux	C	Céphalosporinase			9	R	10.5	R	19.5	R	20	R	6	6	8
N3613	Pseudomonas aeruginosa	NDM-1	NDM-1	B	carbapénemase			6	R	6	R	6	R	6	R
N3616	Pseudomonas aeruginosa	Hyperexpression de la céphalosporinase naturelle, efflux et diminution de perméabilité	Céphalosporinase naturelle, diminution de perméabilité et efflux	C	Céphalosporinase			18	S	25.5	S	28	S	29	S
N3635	Pseudomonas aeruginosa	NDM-1	NDM-1	B	carbapénemase			6	R	6	R	6	R	6	R
N3637	Pseudomonas aeruginosa	PER , Hyperexpression de la céphalosporinase naturelle, efflux et diminution de perméabilité	ESBL (PER) + Céphalosporinase naturelle, diminution de perméabilité et effux	A ESBL +C	ESBL + Céphalosporinase			6	R	6	R	6	R	19.5	R	6	6	9
N3653	Pseudomonas aeruginosa	NDM-1	NDM-1	B	carbapénemase			6	R	6	R	6	R	6	R
N3659	Pseudomonas aeruginosa	Hyperexpression de la céphalosporinase naturelle, efflux et diminution de perméabilité	Céphalosporinase naturelle, diminution de perméabilité et efflux	C	Céphalosporinase			6	R	12.5	R	25	S	23	S
N3665	Pseudomonas alcaligenes	Hyperexpression de la céphalosporinase naturelle, efflux et diminution de perméabilité	Céphalosporinase naturelle, diminution de perméabilité et efflux	C	Céphalosporinase			10	R	6	R	12	R	25	S
N3668	Pseudomonas aeruginosa	Hyperexpression de la céphalosporinase naturelle, efflux et diminution de perméabilité	Céphalosporinase naturelle, diminution de perméabilité et efflux	C	Céphalosporinase			21	S	15.5	R	29	S	25.5	S
									MEV	CZA	CLT	IMR
	NB Hyperproduction céphalosporinase naturelle, diminution de perméabilité et efflux	25						NB R	113	94	79	69
	NB NDM-1	13						NB S	60	79	94	104
	NB GES-5	2						total	173	173	173	173
	NB VEB	2							MEV		CZA		CLT		IMR		Total
	NB VIM-4	4							S	R	S	R	S	R	S	R
	NB VIM-53	17						carbapénemase	3	49	3	49	1	51	1	51	52
	NB Céphalosporinase naturelle	5						Céphalosporinase	56	52	73	35	92	16	96	12	108
	NB Céphalosporinase naturelle et efflux	1						ESBL	0	5	1	4	0	5	3	2	5
	NB VIM-2	3						ESBL + Céphalosporinase	1	5	2	4	1	5	3	3	6
	NB IMP-13	1						Impérméabilité et efflux	0	2	0	2	0	2	1	1	2
								total	60	113	79	94	94	79	104	69	173
	IPR R non metallo
	C/T R non metallo								MEV		CZA		CLT		IMR		Total
									S	R	S	R	S	R	S	R
								A ESBL +C	1	5	2	4	1	5	3	3	6
								C	56	52	73	35	92	16	96	12	108
								B	3	47	1	49	1	49	1	49	50
								A	0	2	2	0	0	2	0	2	2
								A ESBL	0	5	1	4	0	5	3	2	5
								total	60	111	79	92	94	77	103	68	171
									MEV	CZA	CLT	IMR
							carbapénemase	S	3	3	1	1
								R	49	49	51	51
							Céphalosporinase	S	56	73	92	96
								R	54	35	16	12
							ESBL	S	0	1	0	3
								R	5	4	5	2
							ESBL + Céphalosporinase	S	1	2	1	3
								R	5	4	5	3
							Impérméabilité et efflux	S	0	0	0	1
								R	2	2	2	1
							total	S	60	79	94	104
								R	113	92	79	69
									MEV	CZA	CLT	IMR
							A ESBL + C	S	1	2	1	3
								R	5	4	5	3
							C	S	56	73	92	96
								R	52	35	16	12
							B	S	3	1	1	1
								R	47	49	49	49
							A	S	0	2	0	0
								R	2	0	2	2
							A ESBL	S	0	1	0	3
								R	5	4	5	2
							Total	S	60	79	94	103
								R	111	92	77	68

## Sheet: Max (3mm) (2)
Numéro Fribourg	Espèce	Résistance aux bêta-lactamines	Résistance aux bêta-lactamines Chloé	AMBLER CLASS	type B lactamase	Céfidérocol CMI	FDC R/S	MEV diamètre [mm]	CMI MEV	MEV R/S	CZA diamètre [mm]	CMI CZA	CZA R/S	CLT diamètre [mm]	CMI CLT	CLT R/S	IMR diamètre [mm]	CMI IMR	IMR R/S	Diamètre meropenem [mm]	Diamètre ceftazidime [mm]	Diamètre imipenem [mm]
N2636	Pseudomonas aeruginosa	Hyperproduction céphalosporinase naturelle, diminution de perméabilité et efflux	Céphalosporinase naturelle, diminution de perméabilité et efflux	C	Céphalosporinase	4	R	9.5		R	6		R	6		R	27		S
N2640	Pseudomonas aeruginosa	Hyperproduction céphalosporinase naturelle, diminution de perméabilité et efflux	Céphalosporinase naturelle, diminution de perméabilité et efflux	C	Céphalosporinase	0.25	S	19.5		S	28.5		S	33		S	29.5		S
N2644	Pseudomonas aeruginosa	Hyperproduction céphalosporinase naturelle, diminution de perméabilité et efflux	Céphalosporinase naturelle, diminution de perméabilité et efflux	C	Céphalosporinase	0.25	S	14.5	4	S	16.5	8	S	25	2	S	29.5		S
N2648	Pseudomonas aeruginosa	GES-7 like	GES-7	A ESBL	ESBL	2	S	12.5	16	R	6		R	6		R	25.5		S
N2659	Pseudomonas aeruginosa	PER Céphalosporinase naturelle, diminution de perméabilité et effux	ESBL (PER) + Céphalosporinase naturelle, diminution de perméabilité et effux	A ESBL +C	ESBL + Céphalosporinase	0.5	S	9.5		R	11		R	12		R	24.5		S
N2661	Pseudomonas aeruginosa	VIM-2	VIM-2	B	Carbapénemase	0.25	S	6		R	16.5	16	R	7.5		R	6		R
N2665	Pseudomonas aeruginosa	Hyperproduction céphalosporinase naturelle, diminution de perméabilité et efflux	Céphalosporinase naturelle, diminution de perméabilité et efflux	C	Céphalosporinase	0.25	S	8.5		R	20.5		S	32.5		S	26		S
N2682	Pseudomonas aeruginosa	Hyperproduction céphalosporinase naturelle, diminution de perméabilité et efflux	Céphalosporinase naturelle, diminution de perméabilité et efflux	C	Céphalosporinase	1	S	10		R	17	16	R	24	2	S	28.5		S						Disque			CMI
N2683	Pseudomonas aeruginosa	Hyperproduction céphalosporinase naturelle, diminution de perméabilité et efflux	Céphalosporinase naturelle, diminution de perméabilité et efflux	C	Céphalosporinase	0.25	S	6		R	10.5		R	25.5	2	S	19.5	8	R	6	6	10			R	S	ATU	S	R
N2696	Pseudomonas aeruginosa	Hyperproduction céphalosporinase naturelle, diminution de perméabilité et efflux	Céphalosporinase naturelle, diminution de perméabilité et efflux	C	Céphalosporinase	0.5	S	11.5	16	R	15.5	64	R	22.5	4	S	30		S					MEV	<= 14	>14		<= 8	>8
N2710	Pseudomonas aeruginosa	Hyperproduction céphalosporinase naturelle et efflux	Céphalosporinase naturelle et efflux	C	Céphalosporinase	0.25	S	9.5		R	16.5	64	R	19.5		R	28		S					CZA	<= 17	>17	16-17	<= 8	>8
N2715	Pseudomonas aeruginosa	Hyperproduction céphalosporinase naturelle	Céphalosporinase naturelle	C	Céphalosporinase	0.25	S	32		S	27		S	29		S	31.5		S					CLT	<= 23	>23		<= 4	>4
N2716	Pseudomonas aeruginosa	IMP-13	IMP-13	B	carbapénemase	1	S	6		R	6		R	6		R	6		R					IMR	<= 22	>22		<= 2	>2
N2717	Pseudomonas aeruginosa	Hyperproduction céphalosporinase naturelle, diminution de perméabilité et efflux	Céphalosporinase naturelle, diminution de perméabilité et efflux	C	Céphalosporinase	2	S	13	4	S	19	4	S	23	1	S	25	2	S
N2737	Pseudomonas aeruginosa	Hyperproduction céphalosporinase naturelle, diminution de perméabilité et efflux	Céphalosporinase naturelle, diminution de perméabilité et efflux	C	Céphalosporinase	1	S	13.5	8	S	23		S	26.5		S	22	4	R
N2741	Pseudomonas aeruginosa	Hyperproduction céphalosporinase naturelle, diminution de perméabilité et efflux	Céphalosporinase naturelle, diminution de perméabilité et efflux	C	Céphalosporinase	0.5	S	6		R	11.5		R	20.5	4	S	29		S
N2754	Pseudomonas aeruginosa	GES-38 / Hyperproduction céphalosporinase naturelle, diminution de perméabilité et efflux	ESBL (GES-38) + Céphalosporinase naturelle, diminution de perméabilité et effux	A ESBL +C	ESBL + Céphalosporinase	2	S	12	8	S	6		R	6		R	28		S
N2755	Pseudomonas aeruginosa	Hyperproduction céphalosporinase naturelle et diminution de perméabilité	Céphalosporinase naturelle et diminution de perméabilité	C	Céphalosporinase	0.25	S	18.5		S	25.5		S	27.5		S	26		S
N2772	Pseudomonas aeruginosa	Hyperproduction céphalosporinase naturelle et diminution de perméabilité	Céphalosporinase naturelle et diminution de perméabilité	C	Céphalosporinase	0.25	S	23.5		S	21.5		S	25	0.5	S	30		S
N2774	Pseudomonas aeruginosa	NDM-1	NDM-1	B	carbapénemase	2	S	6		R	6		R	6		R	6		R
N2776	Pseudomonas aeruginosa	NDM-1	NDM-1	B	carbapénemase	4	R	6		R	6		R	6		R	6		R
N2780	Pseudomonas fluorescens	Hyperproduction céphalosporinase naturelle et diminution de perméabilité	Céphalosporinase naturelle et diminution de perméabilité	C	Céphalosporinase	0.5	S	22		S	27		S	29.5		S	30		S	6
N2796	Pseudomonas aeruginosa	Hyperproduction céphalosporinase naturelle, diminution de perméabilité et efflux	Céphalosporinase naturelle, diminution de perméabilité et efflux	C	Céphalosporinase	0.25	S	14	4	S	22.5		S	28.5		S	32.5		S
N2801	Pseudomonas aeruginosa	Hyperproduction céphalosporinase naturelle et diminution de perméabilité	Céphalosporinase naturelle et diminution de perméabilité	C	Céphalosporinase	1	S	23.5		S	20.5		S	26	2	S	30.5		S
N2803	Pseudomonas aeruginosa	Hyperproduction céphalosporinase naturelle, diminution de perméabilité et efflux	Céphalosporinase naturelle, diminution de perméabilité et efflux	C	Céphalosporinase	0.25	S	27.5		S	24.5		S	34		S	30		S
N2806	Pseudomonas aeruginosa	IMP-7	IMP-7	B	carbapénemase	1	S	6		R	6		R	6		R	6		R
N2809	Pseudomonas aeruginosa	GES-1 // Hyperproduction céphalosporinase naturelle et diminution de perméabilité	ESBL (GES-1) + Céphalosporinase naturelle, diminution de perméabilité et effux	A ESBL +C	ESBL + Céphalosporinase	0.25	S	6		R	21.5	4	S	37.5		S	21.5	4	R	6	11	8
N2813	Pseudomonas aeruginosa	Céphalosporinase naturelle et diminution de perméabilité	Céphalosporinase naturelle et diminution de perméabilité	C	Céphalosporinase	0.25	S	31		S	26		S	35		S	35.5		S
N2826	Pseudomonas aeruginosa	Hyperproduction céphalosporinase naturelle, diminution de perméabilité et efflux	Céphalosporinase naturelle, diminution de perméabilité et efflux	C	Céphalosporinase	0.25	S	13	8	S	13.5		R	23.5	1	S	28.5		S
N2830	Pseudomonas aeruginosa	Hyperproduction céphalosporinase naturelle	Céphalosporinase naturelle	C	Céphalosporinase	0.25	S	34		S	29.5		S	32.5		S	35		S
N2831	Pseudomonas aeruginosa	Hyperproduction céphalosporinase naturelle	Céphalosporinase naturelle	C	Céphalosporinase	0.25	S	35		S	29		S	33.5		S	34		S
N2833	Pseudomonas alcaligenes	Hyperproduction céphalosporinase naturelle et diminution de perméabilité	Céphalosporinase naturelle et diminution de perméabilité	C	Céphalosporinase	0.25	S	14.5	8	S	6		R	13.5		R	25	0.5	S
N2837	Pseudomonas aeruginosa	VIM-4	VIM-4	B	carbapénemase	1	S	6		R	6		R	6		R	6		R
N2845	Pseudomonas aeruginosa	Hyperproduction céphalosporinase naturelle	Céphalosporinase naturelle	C	Céphalosporinase	0.5	S	36.5		S	26		S	30.5		S	31.5		S
N2852	Pseudomonas aeruginosa	Hyperproduction céphalosporinase naturelle	Céphalosporinase naturelle	C	Céphalosporinase	0.25	S	16	2	S	18.5	4	S	30		S	34.5		S
N2856	Pseudomonas aeruginosa	Céphalosporinase naturelle, diminution de perméabilité et effux	Céphalosporinase naturelle, diminution de perméabilité et efflux	C	Céphalosporinase	0.25	S	19		S	25		S	29.5		S	28.5		S
N2863	Pseudomonas aeruginosa	VIM-53	VIM-53	B	carbapénemase	0.25	S	6		R	14.5	32	R	6		R	6		R
N2864	Pseudomonas aeruginosa	VIM-4	VIM-4	B	carbapénemase	1	S	6		R	6		R	6		R	6		R
N2874	Pseudomonas aeruginosa	VIM-53	VIM-53	B	carbapénemase	0.25	S	6		R	12.5		R	6		R	6		R
N2879	Pseudomonas aeruginosa	Hyperproduction céphalosporinase naturelle, diminution de perméabilité et efflux	Céphalosporinase naturelle, diminution de perméabilité et efflux	C	Céphalosporinase	0.25	S	6		R	13.5		R	28		S	21.5	4	R	6	6	11
N2885	Pseudomonas aeruginosa	NDM-1	NDM-1	B	carbapénemase	2	S	6		R	6		R	6		R	6		R
N2890	Pseudomonas aeruginosa	Hyperproduction céphalosporinase naturelle et diminution de perméabilité	Céphalosporinase naturelle et diminution de perméabilité	C	Céphalosporinase	0.25	S	12.5	16	R	24		S	36		S	36		S
N2896	Pseudomonas citronellolis	Cephalosporinase naturelle ( Sauvage)	Céphalosporinase naturelle	C	Céphalosporinase	0.25	S	41.5		S	27.5		S	35		S	41.5		S
N2903	Pseudomonas citronellolis	Hyperproduction céphalosporinase naturelle	Céphalosporinase naturelle	C	Céphalosporinase	0.25	S	27.5		S	28.5		S	36.5		S	40		S
N2908	Pseudomonas aeruginosa	Hyperproduction céphalosporinase naturelle, diminution de perméabilité et efflux	Céphalosporinase naturelle, diminution de perméabilité et efflux	C	Céphalosporinase	16	R	6		R	21		S	30.5		S	23	2	S
N2909	Pseudomonas aeruginosa	Hyperproduction céphalosporinase naturelle, diminution de perméabilité et efflux	Céphalosporinase naturelle, diminution de perméabilité et efflux	C	Céphalosporinase	0.25	S	10		R	13.5		R	24.5	0.5	S	23.5	0.5	S
N2913	Pseudomonas aeruginosa	Hyperproduction céphalosporinase naturelle, diminution de perméabilité et efflux	Céphalosporinase naturelle, diminution de perméabilité et efflux	C	Céphalosporinase	0.25	S	14	2	S	26.5		S	31		S	24.5	0.5	S
N2923	Pseudomonas aeruginosa	VIM-1	VIM-1	B	carbapénemase	0.25	S	6		R	6		R	6		R	6		R
N2924	Pseudomonas aeruginosa	VIM-53	VIM-53	B	carbapénemase	0.25	S	6		R	6		R	6		R	6		R
N2934	Pseudomonas aeruginosa	Céphalosporinase naturelle et diminution de perméabilité	Céphalosporinase naturelle et diminution de perméabilité	C	Céphalosporinase	0.25	S	27.5		S	30		S	31		S	29		S
N2937	Pseudomonas aeruginosa	VIM-53	VIM-53	B	carbapénemase	0.25	S	6		R	6		R	6		R	6		R
N2941	Pseudomonas aeruginosa	Céphalosporinase naturelle, diminution de perméabilité et effux	Céphalosporinase naturelle, diminution de perméabilité et efflux	C	Céphalosporinase	0.25	S	17.5		S	19	4	S	28		S	28		S
N2948	Pseudomonas aeruginosa	Céphalosporinase naturelle, diminution de perméabilité et effux	Céphalosporinase naturelle, diminution de perméabilité et efflux	C	Céphalosporinase	0.25	S	19		S	28.5		S	31		S	28.5		S
N2951	Pseudomonas aeruginosa	Céphalosporinase naturelle et diminution de perméabilité	Céphalosporinase naturelle et diminution de perméabilité	C	Céphalosporinase	0.25	S	10		R	14.5	16	R	24	2	S	24	8	R
N2956	Pseudomonas aeruginosa	VIM-53	VIM-53	B	carbapénemase	0.25	S	6		R	6		R	6		R	6		R
N2959	Pseudomonas aeruginosa	diminution de perméabilité et efflux	Diminution de perméabilité et efflux		Impérméabilité et efflux	4	R	8		R	16	8	S	21	4	S	25	0.25	S
N2960	Pseudomonas aeruginosa	diminution de perméabilité et efflux	Diminution de perméabilité et efflux		Impérméabilité et efflux	0.25	S	6		R	11		R	18		R	19	0.5	S	6	6	6
N2966	Pseudomonas aeruginosa	Céphalosporinase naturelle, diminution de perméabilité et effux	Céphalosporinase naturelle, diminution de perméabilité et efflux	C	Céphalosporinase	0.25	S	28		S	16	8	S	29		S	30		S
N2974	Pseudomonas putida complexe	VIM-53	VIM-53	B	carbapénemase	0.25	S	6		R	8		R	6		R	7		R
N2979	Pseudomonas aeruginosa	Céphalosporinase naturelle	Céphalosporinase naturelle	C	Céphalosporinase	0.25	S	35.5		S	28		S	30		S	32.5		S
N2989	Pseudomonas aeruginosa	Céphalosporinase naturelle et diminution de perméabilité	Céphalosporinase naturelle et diminution de perméabilité	C	Céphalosporinase	0.25	S	27		S	28.5		S	31.5		S	31		S
N2991	Pseudomonas aeruginosa	GES-1	GES-1	A ESBL	ESBL	0.25	S	8		R	10.5		R	9		R	20	8/4	R	6	6	12
N3002	Pseudomonas aeruginosa	Hyperproduction céphalosporinase naturelle, diminution de perméabilité et efflux	Céphalosporinase naturelle, diminution de perméabilité et efflux	C	Céphalosporinase	1	S	6		R	6		R	17.5		R	27.5		S
N3006	Pseudomonas aeruginosa	Hyperproduction céphalosporinase naturelle, diminution de perméabilité et efflux	Céphalosporinase naturelle, diminution de perméabilité et efflux	C	Céphalosporinase	1	S	12	2	S	28		S	31.5		S	23.5	0.5	S
N3008	Pseudomonas otitidis	POM-1	POM-1	B	Carbapénemase	0.25	S	14	16	R	26		S	26	0.5	S	26		S
N3022	Pseudomonas aeruginosa	Hyperproduction céphalosporinase naturelle, diminution de perméabilité et efflux	Céphalosporinase naturelle, diminution de perméabilité et efflux	C	Céphalosporinase	0.25	S	10		R	8.5		R	16.5		R	27		S
N3023	Pseudomonas aeruginosa	Hyperproduction céphalosporinase naturelle, diminution de perméabilité et efflux	Céphalosporinase naturelle, diminution de perméabilité et efflux	C	Céphalosporinase	0.25	S	6		R	6.5		R	25.5	2	S	19.5	8	R	6	6	9
N3026	Pseudomonas aeruginosa	VIM-53	VIM-53	B	carbapénemase	0.25	S	6		R	9.5		R	6		R	6		R
N3032	Pseudomonas aeruginosa	GES-5	GES-5	A	carbapénemase	0.25	S	6		R	23		S	19		R	15.5	32	R	6	6	6
N3036	Pseudomonas aeruginosa	Hyperproduction céphalosporinase naturelle, diminution de perméabilité et efflux	Céphalosporinase naturelle, diminution de perméabilité et efflux	C	Céphalosporinase	0.5	S	24		S	23.5		S	28		S	25	0.25	S
N3061	Pseudomonas aeruginosa	Hyperproduction céphalosporinase naturelle, diminution de perméabilité et efflux	Céphalosporinase naturelle, diminution de perméabilité et efflux	C	Céphalosporinase	1	S	12	16	R	26.5		S	28		S	21	2	S	8	14	8
N3065	Pseudomonas aeruginosa	VIM-2	VIM-2	B	carbapénemase	0.25	S	23.5		S	12.5		R	6		R	13		R
N3068	Pseudomonas citronellolis	Céphalosporinase naturelle et efflux	Céphalosporinase naturelle et efllux	C	Céphalosporinase	0.25	S	22		S	31.5		S	38		S	39.5		S
N3070	Pseudomonas aeruginosa	VIM-5	VIM-5	B	carbapénemase	0.25	S	6		R	6		R	6		R	9		R
N3071	Pseudomonas aeruginosa	Hyperproduction céphalosporinase naturelle, diminution de perméabilité et efflux	Céphalosporinase naturelle, diminution de perméabilité et efflux	C	Céphalosporinase	0.25	S	6		R	6		R	20.5	4	S	23	2	S
N3072	Pseudomonas aeruginosa	NDM-1	NDM-1	B	carbapénemase	128	R	6		R	6		R	6		R	6		R
N3077	Pseudomonas aeruginosa	Hyperproduction céphalosporinase naturelle, diminution de perméabilité et efflux	Céphalosporinase naturelle, diminution de perméabilité et efflux	C	Céphalosporinase	0.25	S	6		R	9		R	22	1	S	22	1	S
N3090	Pseudomonas aeruginosa	VIM-53	VIM-53	B	carbapénemase	0.25	S	15	8	S	14.5	32	R	6		R	12		R
N3098	Pseudomonas aeruginosa	NDM-1	NDM-1	B	carbapénemase	1	S	6		R	6		R	6		R	6		R
N3108	Pseudomonas aeruginosa	Hyperexpression de la céphalosporinase naturelle et diminution de perméabilité	Céphalosporinase naturelle, diminution de perméabilité et efflux	C	Céphalosporinase	0.25	S	8		R	22.5		S	30		S	21	8	R	6	18	6
N3109	Pseudomonas aeruginosa	Hyperexpression de la céphalosporinase naturelle et diminution de perméabilité	Céphalosporinase naturelle, diminution de perméabilité et efflux	C	Céphalosporinase	1	S	18.5		S	23.5		S	30		S	30		S
N3110	Pseudomonas aeruginosa	NDM-1	NDM-1	B	carbapénemase	2	S	6		R	6		R	6		R	6		R
N3116	Pseudomonas aeruginosa	IMP-1	IMP-1	B	carbapénemase	0.5	S	6		R	6		R	6		R	6		R
N3120	Pseudomonas aeruginosa	Hyperexpression de la céphalosporinase naturelle et diminution de perméabilité	Céphalosporinase naturelle, diminution de perméabilité et efflux	C	Céphalosporinase	0.25	S	10.5		R	21		S	30.5		S	21.5	4	R	6	15	8
N3136	Pseudomonas aeruginosa	VIM-2	VIM-2	B	carbapénemase	4	R	6		R	9.5		R	6		R	6		R
N3138	Pseudomonas aeruginosa	NDM-1 et VIM-2	NDM-1 et VIM-2	B	carbapénemase	0.25	S	6		R	6		R	6		R	6		R
N3148	Pseudomonas aeruginosa	Hyperexpression de la céphalosporinase naturelle et diminution de perméabilité	Céphalosporinase naturelle, diminution de perméabilité et efflux	C	Céphalosporinase	0.25	S	20		S	27		S	31		S	26.5		S
N3158	Pseudomonas aeruginosa	Hyperexpression de la céphalosporinase naturelle et diminution de perméabilité	Céphalosporinase naturelle, diminution de perméabilité et efflux	C	Céphalosporinase	8	R	35		S	24.5		S	32		S	32		S
N3175	Pseudomonas aeruginosa	Hyperexpression de la céphalosporinase naturelle et diminution de perméabilité	Céphalosporinase naturelle, diminution de perméabilité et efflux	C	Céphalosporinase	0.25	S	7		R	10		R	24.5	2	S	27.5		S
N3176	Pseudomonas aeruginosa	Hyperexpression de la céphalosporinase naturelle et diminution de perméabilité	Céphalosporinase naturelle, diminution de perméabilité et efflux	C	Céphalosporinase	0.25	S	11	8	S	28.5		S	36		S	31		S
N3189	Pseudomonas aeruginosa	VIM-4	VIM-4	B	carbapénemase	0.25	S	6		R	6		R	6		R	6		R
N3190	Pseudomonas aeruginosa	Hyperexpression de la céphalosporinase naturelle et diminution de perméabilité	Céphalosporinase naturelle, diminution de perméabilité et efflux	C	Céphalosporinase	0.25	S	9		R	24		S	29.5		S	21.5	4	R	6	17	11
N3198	Pseudomonas aeruginosa	Hyperexpression de la céphalosporinase naturelle, efflux et diminution de perméabilité	Céphalosporinase naturelle, diminution de perméabilité et efflux	C	Céphalosporinase	0.25	S	13	2	S	24		S	28.5		S	25.5		S
N3203	Pseudomonas aeruginosa	VIM-53	VIM-53	B	carbapénemase	0.25	S	6		R	12		R	6		R	6		R
N3205	Pseudomonas aeruginosa	Hyperexpression de la céphalosporinase naturelle, efflux et diminution de perméabilité	Céphalosporinase naturelle, diminution de perméabilité et efflux	C	Céphalosporinase	0.25	S	20		S	18.5	2	S	28.5		S	27.5		S
N3206	Pseudomonas aeruginosa	Hyperexpression de la céphalosporinase naturelle, efflux et diminution de perméabilité	Céphalosporinase naturelle, diminution de perméabilité et efflux	C	Céphalosporinase	0.25	S	16.5	2	S	25.5		S	31.5		S	24	0.5	S
N3208	Pseudomonas aeruginosa	Hyperexpression de la céphalosporinase naturelle, efflux et diminution de perméabilité	Céphalosporinase naturelle, diminution de perméabilité et efflux	C	Céphalosporinase	0.5	S	30		S	33		S	39.5		S	34		S
N3217	Pseudomonas aeruginosa	Hyperexpression de la céphalosporinase naturelle et diminution de perméabilité	Céphalosporinase naturelle, diminution de perméabilité et efflux	C	Céphalosporinase	0.25	S	36		S	17	4	S	6		R	31		S
N3218	Pseudomonas aeruginosa	NDM-1	NDM-1	B	carbapénemase	0.5	S	6		R	6		R	6		R	6		R
N3228	Pseudomonas aeruginosa	VIM-53	VIM-53	B	carbapénemase	2	S	6		R	12		R	6		R	6		R
N3240	Pseudomonas aeruginosa	VIM-53	VIM-53	B	carbapénemase	0.5	S	6		R	10.5		R	6		R	6		R
N3242	Pseudomonas aeruginosa	VIM-4	VIM-4	B	carbapénemase	0.25	S	6		R	6		R	6		R	6		R
N3243	Pseudomonas aeruginosa	Hyperexpression de la céphalosporinase naturelle et diminution de perméabilité	Céphalosporinase naturelle, diminution de perméabilité et efflux	C	Céphalosporinase	0.5	S	16.5	2	S	19	4	S	27		S	28.5		S
N3251	Pseudomonas aeruginosa	Céphalosporinase naturelle	Céphalosporinase naturelle	C	Céphalosporinase	0.25	S	37.5		S	29		S	28.5		S	36		S
N3252	Pseudomonas aeruginosa	Céphalosporinase naturelle	Céphalosporinase naturelle	C	Céphalosporinase	8	R	37		S	28		S	29.5		S	33		S
N3267	Pseudomonas aeruginosa	Céphalosporinase naturelle et efllux	Céphalosporinase naturelle et efllux	C	Céphalosporinase	0.25	S	14	2/4	S	16.5	16	R	30		S	30		S
N3278	Pseudomonas aeruginosa	IMP-1	IMP-1	B	carbapénemase	0.25	S	6		R	6		R	6		R	13		R
N3281	Pseudomonas aeruginosa	VIM-53	VIM-53	B	carbapénemase	0.5	S	6		R	7		R	6		R	6		R
N3283	Pseudomonas aeruginosa	Hyperexpression de la céphalosporinase naturelle et diminution de perméabilité	Céphalosporinase naturelle et diminution de perméabilité	C	Céphalosporinase	2	S	10.5		R	18.5	8	S	25.5	2	S	26		S
N3284	Pseudomonas aeruginosa	Hyperexpression de la céphalosporinase naturelle et diminution de perméabilité	Céphalosporinase naturelle et diminution de perméabilité	C	Céphalosporinase	2	S	7		R	16	32	R	25	2	S	25.5		S
N3285	Pseudomonas aeruginosa	IMP-1	IMP-1	B	carbapénemase	0.5	S	6		R	6		R	6		R	17		R
N3288	Pseudomonas aeruginosa	Céphalosporinase naturelle	Céphalosporinase naturelle	C	Céphalosporinase	0.25	S	35		S	24.5		S	39		S	39		S
N3289	Pseudomonas aeruginosa	Céphalosporinase naturelle	Céphalosporinase naturelle	C	Céphalosporinase	0.25	S	41.5		S	30.5		S	38.5		S	36		S
N3294	Pseudomonas nitroreducens	Céphalosporinase naturelle et efllux	Céphalosporinase naturelle et efllux	C	Céphalosporinase	2	S	12.5	2	S	21		S	31		S	32		S
N3304	Pseudomonas aeruginosa	Hyperexpression de la céphalosporinase naturelle et diminution de perméabilité	Céphalosporinase naturelle et diminution de perméabilité	C	Céphalosporinase	0.5	S	9.5		R	20.5		S	27		S	26.5		S
N3306	Pseudomonas aeruginosa	VEB-1	VEB-1	A ESBL	ESBL	0.5	S	9.5		R	17.5	64	R	17.5		R	20.5	2	S	6	6	9
N3312	Pseudomonas aeruginosa	VIM-5	VIM-5	B	carbapénemase	2	S	6		R	6		R	6		R	6		R
N3316	Pseudomonas aeruginosa	Hyperexpression de la céphalosporinase naturelle, efflux et diminution de perméabilité	Céphalosporinase naturelle, diminution de perméabilité et efflux	C	Céphalosporinase	0.5	S	17.5		S	30		S	37		S	28		S
N3318	Pseudomonas aeruginosa	VIM-53	VIM-53	B	carbapénemase	0.25	S	6		R	8		R	6		R	6		R
N3329	Pseudomonas aeruginosa	Hyperexpression de la céphalosporinase naturelle, efflux et diminution de perméabilité	Céphalosporinase naturelle, diminution de perméabilité et efflux	C	Céphalosporinase	4	R	6		R	15	16	R	26	1	S	26		S
N3341	Pseudomonas aeruginosa	Hyperexpression de la céphalosporinase naturelle, efflux et diminution de perméabilité	Céphalosporinase naturelle, diminution de perméabilité et efflux	C	Céphalosporinase	0.5	S	15	2	S	21.5		S	27		S	28		S
N3345	Pseudomonas aeruginosa	Hyperexpression de la céphalosporinase naturelle, efflux et diminution de perméabilité	Céphalosporinase naturelle, diminution de perméabilité et efflux	C	Céphalosporinase	0.5	S	9.5		R	6		R	22	2	S	25	1	S
N3350	Pseudomonas aeruginosa	IMP-1	IMP-1	B	carbapénemase	2	S	6		R	6		R	6		R	15.5		R
N3354	Pseudomonas aeruginosa	Hyperexpression de la céphalosporinase naturelle, efflux et diminution de perméabilité	Céphalosporinase naturelle, diminution de perméabilité et efflux	C	Céphalosporinase	0.25	S	6		R	6		R	21.5	8	R	21.5	4	R	6	6	9
N3355	Pseudomonas aeruginosa	Hyperexpression de la céphalosporinase naturelle, efflux et diminution de perméabilité	Céphalosporinase naturelle, diminution de perméabilité et efflux	C	Céphalosporinase	0.25	S	6		R	11.5		R	25.5	2	S	22	2	S
N3363	Pseudomonas aeruginosa	Hyperexpression de la céphalosporinase naturelle, efflux et diminution de perméabilité	Céphalosporinase naturelle, diminution de perméabilité et efflux	C	Céphalosporinase	0.25	S	14.5	4	S	23		S	26.5		S	20	4	R	6	15	9
N3369	Pseudomonas aeruginosa	Hyperexpression de la céphalosporinase naturelle, efflux et diminution de perméabilité	Céphalosporinase naturelle, diminution de perméabilité et efflux	C	Céphalosporinase	0.5	S	6		R	17.5	8	S	27		S	27		S
N3377	Pseudomonas aeruginosa	Hyperexpression de la céphalosporinase naturelle, efflux et diminution de perméabilité	Céphalosporinase naturelle, diminution de perméabilité et efflux	C	Céphalosporinase	0.25	S	13	4	S	13		R	23	2	S	28		S
N3378	Pseudomonas aeruginosa	VIM-53	VIM-53	B	carbapénemase	2	S	6		R	10		R	6		R	6		R
N3390	Pseudomonas aeruginosa	Hyperexpression de la céphalosporinase naturelle, efflux et diminution de perméabilité	Céphalosporinase naturelle, diminution de perméabilité et efflux	C	Céphalosporinase	0.5	S	8.5		R	20	4	S	28.5		S	22.5	4	R
N3392	Pseudomonas aeruginosa	VIM-53	VIM-53	B	carbapénemase	2	S	6		R	10.5		R	6		R	6		R
N3398	Pseudomonas putida	Hyperexpression de la céphalosporinase naturelle, efflux et diminution de perméabilité	Céphalosporinase naturelle, diminution de perméabilité et efflux	C	Céphalosporinase	0.5	S	6		R	10.5		R	14		R	20	0.5	S	9	14	27
N3406	Pseudomonas sp.	VIM-1	VIM-1	B	carbapénemase	0.25	S	6		R	6		R	6		R	9.5		R
N3415	Pseudomonas aeruginosa	Hyperexpression de la céphalosporinase naturelle, efflux et diminution de perméabilité	Céphalosporinase naturelle, diminution de perméabilité et efflux	C	Céphalosporinase	0.25	S	6		R	14.5	16	R	28		S	22	2	S
N3425	Pseudomonas aeruginosa	Céphalosporinase naturelle et impemréabilité	Céphalosporinase naturelle et diminution de perméabilité	C	Céphalosporinase	0.25	S	18.5		S	28.5		S	31.5		S	26.5		S
N3426	Pseudomonas aeruginosa	VEB Hyperexpression de la céphalosporinase naturelle, efflux et diminution de perméabilité	ESBL (VEB) + Céphalosporinase naturelle, diminution de perméabilité et effux	A ESBL +C	ESBL + Céphalosporinase	0.5	S	6		R	14	128	R	11		R	20	8	R	6	6	11
N3433	Pseudomonas aeruginosa	Hyperexpression de la céphalosporinase naturelle, efflux et diminution de perméabilité	Céphalosporinase naturelle, diminution de perméabilité et efflux	C	Céphalosporinase	0.25	S	14	8	S	17	32	R	26.5		S	30.5		S
N3434	Pseudomonas aeruginosa	Hyperexpression de la céphalosporinase naturelle et diminution de perméabilité	Céphalosporinase naturelle, diminution de perméabilité et efflux	C	Céphalosporinase	0.25	S	18		S	14	16	R	23.5	2	S	26.5		S
N3444	Pseudomonas aeruginosa	VIM-53	VIM-53	B	carbapénemase	0.5	S	6		R	9		R	6		R	6		R
N3447	Pseudomonas aeruginosa	VIM-53	VIM-53	B	carbapénemase	0.5	S	6		R	6		R	6		R	6		R
N3448	Pseudomonas aeruginosa	Hyperexpression de la céphalosporinase naturelle, efflux et diminution de perméabilité	Céphalosporinase naturelle, diminution de perméabilité et efflux	C	Céphalosporinase	0.5	S	16.5	8	S	19	32	R	22	2	S	26.5		S
N3457	Pseudomonas aeruginosa	IMP-1	IMP-1	B	carbapénemase	0.25	S	6		R	6		R	6		R	18		R
N3469	Pseudomonas aeruginosa	NDM-1	NDM-1	B	carbapénemase	1	S	6		R	6		R	6		R	6		R
N3480	Pseudomonas aeruginosa	Céphalosporinase naturelle et diminution de perméabilité	Céphalosporinase naturelle et diminution de perméabilité	C	Céphalosporinase	0.25	S	9		R	24.5		S	23.5	2	S	20	4	R	10	18	11
N3486	Pseudomonas aeruginosa	Céphalosporinase naturelle et diminution de perméabilité	Céphalosporinase naturelle et diminution de perméabilité	C	Céphalosporinase	0.5	S	28		S	23.5		S	33.5		S	33		S
N3487	Pseudomonas aeruginosa	Céphalosporinase naturelle et diminution de perméabilité	Céphalosporinase naturelle et diminution de perméabilité	C	Céphalosporinase	0.5	S	29.5		S	28		S	34		S	34		S
N3491	Pseudomonas aeruginosa	Hyperexpression de la céphalosporinase naturelle, efflux et diminution de perméabilité	Céphalosporinase naturelle, diminution de perméabilité et efflux	C	Céphalosporinase	0.25	S	14	4	S	12.5		R	24.5	4	S	28.5		S
N3496	Pseudomonas aeruginosa	Hyperexpression de la céphalosporinase naturelle, efflux et diminution de perméabilité	Céphalosporinase naturelle, diminution de perméabilité et efflux	C	Céphalosporinase	0.25	S	13	8	S	23.5		S	32.5		S	26.5		S
N3498	Pseudomonas aeruginosa	Hyperexpression de la céphalosporinase naturelle, efflux et diminution de perméabilité	Céphalosporinase naturelle, diminution de perméabilité et efflux	C	Céphalosporinase	1	S	6		R	22.5		S	29		S	22.5	1	S
N3507	Pseudomonas aeruginosa	Hyperexpression de la céphalosporinase naturelle, diminution de perméabilité	Céphalosporinase naturelle et diminution de perméabilité	C	Céphalosporinase	0.25	S	19.5		S	17	8	S	32.5		S	26.5		S
N3509	Pseudomonas aeruginosa	Hyperexpression de la céphalosporinase naturelle,	Céphalosporinase naturelle	C	Céphalosporinase	0.25	S	44		S	34		S	34.5		S	38.5		S
N3510	Pseudomonas aeruginosa	Hyperexpression de la céphalosporinase naturelle,	Céphalosporinase naturelle	C	Céphalosporinase	0.25	S	41		S	29.5		S	31		S	34.5		S
N3520	Pseudomonas aeruginosa	VEB	VEB	A ESBL	ESBL	1	S	6		R	6.5		R	6		R	23	4	R
N3522	Pseudomonas aeruginosa	Hyperexpression de la céphalosporinase naturelle, efflux et diminution de perméabilité	Céphalosporinase naturelle, diminution de perméabilité et efflux	C	Céphalosporinase	0.25	S	18.5		S	20.5		S	29		S	33.5		S
N3525	Pseudomonas aeruginosa	Hyperexpression de la céphalosporinase naturelle, efflux et diminution de perméabilité	Céphalosporinase naturelle, diminution de perméabilité et efflux	C	Céphalosporinase	0.25	S	6		R	13.5		R	25	1	S	24	2	S
N3554	Pseudomonas aeruginosa	GES-1 , Hyperexpression de la céphalosporinase naturelle, efflux et diminution de perméabilité	ESBL (GES-1) + Céphalosporinase naturelle, diminution de perméabilité et effux	A ESBL +C	ESBL + Céphalosporinase	0.25	S	16	8	S	20	16	R	13		R	24	4	R
N3555	Pseudomonas aeruginosa	VEB	VEB	A ESBL	ESBL	1	S	8		R	14	128	R	10		R	22	4	R
N3561	Pseudomonas aeruginosa	NDM-1	NDM-1	B	carbapénemase	0.25	S	6		R	6		R	6		R	6		R
N3572	Pseudomonas aeruginosa	NDM-1	NDM-1	B	carbapénemase	2	S	6		R	6		R	6		R	6		R
N3576	Pseudomonas aeruginosa	GES-5	GES-5	A	carbapénemase	0.25	S	6		R	25.5		S	20	4	S	15	16	R	6	16	10
N3579	Pseudomonas aeruginosa	Céphalosporinase naturelle et diminution de perméabilité	Céphalosporinase naturelle et diminution de perméabilité	C	Céphalosporinase	0.25	S	7		R	19	16/32	R	30.5		S	28.5		S
N3583	Pseudomonas aeruginosa	Hyperexpression de la céphalosporinase naturelle, efflux et diminution de perméabilité	Céphalosporinase naturelle, diminution de perméabilité et efflux	C	Céphalosporinase	0.5	S	6		R	14	32/64	R	32.5		S	23.5	8/16	R
N3595	Pseudomonas aeruginosa	Hyperexpression de la céphalosporinase naturelle, efflux et diminution de perméabilité	Céphalosporinase naturelle, diminution de perméabilité et efflux	C	Céphalosporinase	0.5	S	9		R	19	4	S	24.5	0.5	S	25	8/4	R
N3596	Pseudomonas aeruginosa	Hyperexpression de la céphalosporinase naturelle, efflux et diminution de perméabilité	Céphalosporinase naturelle, diminution de perméabilité et efflux	C	Céphalosporinase	2	S	10		R	17	4	S	24.5	0.5	S	23	8/4	R
N3597	Pseudomonas aeruginosa	Hyperexpression de la céphalosporinase naturelle, efflux et diminution de perméabilité	Céphalosporinase naturelle, diminution de perméabilité et efflux	C	Céphalosporinase	2	S	9		R	10.5		R	19.5		R	20	2	S	6	6	8
N3613	Pseudomonas aeruginosa	NDM-1	NDM-1	B	carbapénemase	128	R	6		R	6		R	6		R	6		R
N3616	Pseudomonas aeruginosa	Hyperexpression de la céphalosporinase naturelle, efflux et diminution de perméabilité	Céphalosporinase naturelle, diminution de perméabilité et efflux	C	Céphalosporinase	8	R	18		S	25.5		S	28		S	29		S
N3635	Pseudomonas aeruginosa	NDM-1	NDM-1	B	carbapénemase	4	R	6		R	6		R	6		R	6		R
N3637	Pseudomonas aeruginosa	PER , Hyperexpression de la céphalosporinase naturelle, efflux et diminution de perméabilité	ESBL (PER) + Céphalosporinase naturelle, diminution de perméabilité et effux	A ESBL +C	ESBL + Céphalosporinase	1	S	6		R	6		R	6		R	19.5	4	R	6	6	9
N3653	Pseudomonas aeruginosa	NDM-1	NDM-1	B	carbapénemase	1	S	6		R	6		R	6		R	6		R
N3659	Pseudomonas aeruginosa	Hyperexpression de la céphalosporinase naturelle, efflux et diminution de perméabilité	Céphalosporinase naturelle, diminution de perméabilité et efflux	C	Céphalosporinase	0.25	S	6		R	12.5		R	25	2	S	23	2	S
N3665	Pseudomonas alcaligenes	Hyperexpression de la céphalosporinase naturelle, efflux et diminution de perméabilité	Céphalosporinase naturelle, diminution de perméabilité et efflux	C	Céphalosporinase	0.25	S	10		R	6		R	12		R	25	2	S
N3668	Pseudomonas aeruginosa	Hyperexpression de la céphalosporinase naturelle, efflux et diminution de perméabilité	Céphalosporinase naturelle, diminution de perméabilité et efflux	C	Céphalosporinase	0.5	S	21		S	15.5	8/4	S	29		S	25.5		S
									MEV	CZA	CLT	IMR	FDC
	NB Hyperproduction céphalosporinase naturelle, diminution de perméabilité et efflux	25						NB R	104	96	71	73	12
	NB NDM-1	13						NB S	69	77	102	100	161
	NB GES-5	2						total	173	173	173	173	173
	NB VEB	2							MEV		CZA		CLT		IMR		FDC		Total
	NB VIM-4	4							S	R	S	R	S	R	S	R	S	R
	NB VIM-53	17						carbapénemase	2	50	3	49	2	50	1	51	47	5	52
	NB Céphalosporinase naturelle	5						Céphalosporinase	65	43	72	36	98	10	93	15	102	6	108
	NB Céphalosporinase naturelle et efflux	1						ESBL	0	5	0	5	0	5	2	3	5	0	5
	NB VIM-2	3						ESBL + Céphalosporinase	2	4	1	5	1	5	2	4	6	0	6
	NB IMP-13	1						Impérméabilité et efflux	0	2	1	1	1	1	2	0	1	1	2
								total	69	104	77	96	102	71	100	73	161	12	173
	IPR R non metallo
	C/T R non metallo								MEV		CZA		CLT		IMR		FDC					Total
									S	R	S	R	S	R	S	R	S	R
								A ESBL +C	2	4	1	5	1	5	2	4	6	0	6
								C	65	43	72	36	98	10	93	15	102	6	108
								B	2	48	1	49	1	49	1	49	45	5	50
								A	0	2	2	0	1	1	0	2	2	0	2
								A ESBL	0	5	0	5	0	5	2	3	5	0	5
								total	69	102	76	95	101	70	98	73	160	11	171
										MEV	CZA		CLT	IMR
							carbapénemase	S		3	3		1	1
								R		49	49		51	51
							Céphalosporinase	S		56	73		92	96
								R		54	35		16	12
							ESBL	S		0	1		0	3
								R		5	4		5	2
							ESBL + Céphalosporinase	S		1	2		1	3
								R		5	4		5	3
							Impérméabilité et efflux	S		0	0		0	1
								R		2	2		2	1
							total	S		60	79		94	104
								R		113	92		79	69
										MEV	CZA		CLT	IMR
							A ESBL + C	S		1	2		1	3
								R		5	4		5	3
							C	S		56	73		92	96
								R		52	35		16	12
							B	S		3	1		1	1
								R		47	49		49	49
							A	S		0	2		0	0
								R		2	0		2	2
							A ESBL	S		0	1		0	3
								R		5	4		5	2
							Total	S		60	79		94	103
								R		111	92		77	68

## Sheet: Supplementary results
ID Number of isolate	Species	Origin	ß-lactam resistance	Résistance aux bêta-lactamines Chloé	ST - Type	Molecular characteristics	AMBLER CLASS	ß-lactamase type	Céfidérocol CMI NARA	cefiderocol MIC UMIC (32-0.03 mg/L)	FDC R/S	MEV diameter [mm]	MIC MEV (128-0.125 mg/L)	MEV R/S	CZA diameter [mm]	MIC CZA (128-0.125 mg/L)	CZA R/S	CLT diameter [mm]	MIC CLT (128-0.125 mg/L)	CLT R/S	IMR diameter [mm]	MIC IMR (128-0.125 mg/L)	IMR R/S	MIC COL MIC CLT (128-0.125 mg/L)	COL R/S
ATCC 25922	Escherichia coli		-							0.25			0.06			0.06		0.25				0.06		0.5
ATCC 35218	Escherichia coli		TEM-1							0.25			0.06			0.06		0.25				0.06		-
ATCC 700603	Klebsiella pneumoniae		SHV-18, OXA-2							-			0.06			1		-				0.125
ATCC BAA-2814	Klebsiella pneumoniae		KPC-3, SHV-11, TEM-1							-			0.25			2		-				0.125
ATCC 27853	Pseudomonas aeruginosa		inducible ampC							0.25			0.25			1		0.5				0.25		1
PA36	Pseudomonas aeruginosa	Liebefeld	Efflux, impermability, AmpC overproduction	Céphalosporinase naturelle, diminution de perméabilité et efflux	645	OXA-851 (c), PDC-322 (c)	C	Céphalosporinase		16	R	9.5		R	6		R	6		R	27		S	0.125	S
PA140	Pseudomonas aeruginosa	Fribourg	Efflux, impermability, AmpC overproduction	Céphalosporinase naturelle, diminution de perméabilité et efflux			C	Céphalosporinase		0.25	S	19.5		S	28.5		S	33		S	29.5		S	0.125	S
PA44	Pseudomonas aeruginosa	Fribourg	Efflux, impermability, AmpC overproduction	Céphalosporinase naturelle, diminution de perméabilité et efflux			C	Céphalosporinase		0.25	S	14.5	4	S	16.5	8	S	25	2	S	29.5		S	0.25	S
PA48	Pseudomonas aeruginosa	Zürich	GES-7	GES-7	235	PDC-35 (c), GES-7 (c), OXA-488 (c)	A ESBL	ESBL		4	R	12.5	16	R	6		R	6		R	25.5		S	< 0,125	S
PA59	Pseudomonas aeruginosa	Zurich	PER-1	ESBL (PER) + Céphalosporinase naturelle, diminution de perméabilité et effux			A ESBL +C	ESBL + Céphalosporinase		0.5	S	9.5		R	11		R	12		R	24.5		S	< 0,125	S
PA61	Pseudomonas aeruginosa	Liebefeld	VIM-2	VIM-2			B	Carbapénemase		0.25	S	6		R	16.5	16	R	7.5		R	6		R	0.5	S
PA165	Pseudomonas aeruginosa	Liebefeld	Efflux, impermability, AmpC overproduction	Céphalosporinase naturelle, diminution de perméabilité et efflux			C	Céphalosporinase		0.25	S	8.5		R	20.5		S	32.5		S	26		S	0.125	S
PA82	Pseudomonas aeruginosa	Lucerne	Efflux, impermability, AmpC overproduction	Céphalosporinase naturelle, diminution de perméabilité et efflux	253	OXA-488 (c), PDC-34 (c)	C	Céphalosporinase		4	R	10		R	17	16	R	24	2	S	28.5		S	0.125	S
PA83	Pseudomonas aeruginosa	Liebefeld	Efflux, impermability, AmpC overproduction	Céphalosporinase naturelle, diminution de perméabilité et efflux			C	Céphalosporinase		0.25	S	6		R	10.5		R	25.5	2	S	19.5	8	R	0.125	S
PA96	Pseudomonas aeruginosa	Zürich	Efflux, impermability, AmpC overproduction	Céphalosporinase naturelle, diminution de perméabilité et efflux			C	Céphalosporinase		0.5	S	11.5	16	R	15.5	64	R	22.5	4	S	30		S	32	R
PA110	Pseudomonas aeruginosa	Zürich	Efflux, impermability, AmpC overproduction	Céphalosporinase naturelle et efflux		PDC-322 (G183D)	C	Céphalosporinase		0.25	S	9.5		R	16.5	64	R	19.5		R	28		S	8	R
PA15	Pseudomonas aeruginosa	Delémont	Efflux, impermability, AmpC overproduction	Céphalosporinase naturelle			C	Céphalosporinase		0.25	S	32		S	27		S	29		S	31.5		S	0.125	S
PA116	Pseudomonas aeruginosa	Morges	IMP-13	IMP-13			B	carbapénemase		1	S	6		R	6		R	6		R	6		R	0.125	S
PA17	Pseudomonas aeruginosa	Lucerne	Efflux, impermability, AmpC overproduction	Céphalosporinase naturelle, diminution de perméabilité et efflux			C	Céphalosporinase		2	S	13	4	S	19	4	S	23	1	S	25	2	S	32	R
PA37	Pseudomonas aeruginosa	Zürich	Efflux, impermability, AmpC overproduction	Céphalosporinase naturelle, diminution de perméabilité et efflux			C	Céphalosporinase		1	S	13.5	8	S	23		S	26.5		S	22	4	R	32	R
PA41	Pseudomonas aeruginosa	Lausanne	Efflux, impermability, AmpC overproduction	Céphalosporinase naturelle, diminution de perméabilité et efflux			C	Céphalosporinase		0.5	S	6		R	11.5		R	20.5	4	S	29		S	0.125	S
PA54	Pseudomonas aeruginosa	Notwill	GES-7	ESBL (GES-38) + Céphalosporinase naturelle, diminution de perméabilité et effux	235	PDC-35 (c), GES-7 (c), OXA-488 (c)	A ESBL +C	ESBL + Céphalosporinase		4	R	12	8	S	6		R	6		R	28		S	0.125	S
PA55	Pseudomonas aeruginosa	Nyon	Efflux, impermability, AmpC overproduction	Céphalosporinase naturelle et diminution de perméabilité			C	Céphalosporinase		0.25	S	18.5		S	25.5		S	27.5		S	26		S	0.125	S
PA272	Pseudomonas aeruginosa	Liebefeld	Efflux, impermability, AmpC overproduction	Céphalosporinase naturelle et diminution de perméabilité			C	Céphalosporinase		0.25	S	23.5		S	21.5		S	25	0.5	S	30		S	0.125	S
PA76	Pseudomonas aeruginosa	Geneva	NDM-1	NDM-1	773	OXA-395, PDC-16, NDM-1 (p)	B	carbapénemase	2	4	R	6		R	6		R	6		R	6		R	0.125	S
PA80	Pseudomonas fluorescens	Lugano	Efflux, impermability, AmpC overproduction	Céphalosporinase naturelle et diminution de perméabilité			C	Céphalosporinase		0.5	S	22		S	27		S	29.5		S	30		S	0.125	S
PA196	Pseudomonas aeruginosa	Liebefeld	Efflux, impermability, AmpC overproduction	Céphalosporinase naturelle, diminution de perméabilité et efflux			C	Céphalosporinase		0.25	S	14	4	S	22.5		S	28.5		S	32.5		S	0.125	S
PA01	Pseudomonas aeruginosa	Lausanne	Efflux, impermability, AmpC overproduction	Céphalosporinase naturelle et diminution de perméabilité			C	Céphalosporinase		1	S	23.5		S	20.5		S	26	2	S	30.5		S	32	R
PA103	Pseudomonas aeruginosa	Bern	Efflux, impermability, AmpC overproduction	Céphalosporinase naturelle, diminution de perméabilité et efflux			C	Céphalosporinase		0.25	S	27.5		S	24.5		S	34		S	30		S	0.125	S
PA06	Pseudomonas aeruginosa	Fribourg	IMP-7	IMP-7			B	carbapénemase		1	S	6		R	6		R	6		R	6		R	0.125	S
PA09	Pseudomonas aeruginosa	Zürich	GES-1	ESBL (GES-1) + Céphalosporinase naturelle, diminution de perméabilité et effux			A ESBL +C	ESBL + Céphalosporinase		0.25	S	6		R	21.5	4	S	37.5		S	21.5	4	R	0.125	S
PA113	Pseudomonas aeruginosa	Delémont	Efflux, impermability, AmpC overproduction	Céphalosporinase naturelle et diminution de perméabilité			C	Céphalosporinase		0.25	S	31		S	26		S	35		S	35.5		S	0.125	S
PA26	Pseudomonas aeruginosa	Zürich	Efflux, impermability, AmpC overproduction	Céphalosporinase naturelle, diminution de perméabilité et efflux			C	Céphalosporinase		0.25	S	13	8	S	13.5		R	23.5	1	S	28.5		S	0.125	S
PA30	Pseudomonas aeruginosa	Neuchâtel	Efflux, impermability, AmpC overproduction	Céphalosporinase naturelle			C	Céphalosporinase		0.25	S	34		S	29.5		S	32.5		S	35		S	0.125	S
PA31	Pseudomonas aeruginosa	Neuchâtel	Efflux, impermability, AmpC overproduction	Céphalosporinase naturelle			C	Céphalosporinase		0.25	S	35		S	29		S	33.5		S	34		S	0.125	S
PA33	Pseudomonas alcaligenes	Sion	Efflux, impermability, AmpC overproduction	Céphalosporinase naturelle et diminution de perméabilité		PAM-1 (B3)	C	Céphalosporinase		0.25	S	14.5	8	S	6		R	13.5		R	25	0.5	S	< 0,125	S
PA137	Pseudomonas aeruginosa	Sion	VIM-4	VIM-4			B	carbapénemase		1	S	6		R	6		R	6		R	6		R	0.125	S
PA45	Pseudomonas aeruginosa	Fribourg	Efflux, impermability, AmpC overproduction	Céphalosporinase naturelle			C	Céphalosporinase		0.5	S	36.5		S	26		S	30.5		S	31.5		S	0.125	S
PA52	Pseudomonas aeruginosa	Liebefeld	Efflux, impermability, AmpC overproduction	Céphalosporinase naturelle			C	Céphalosporinase		0.25	S	16	2	S	18.5	4	S	30		S	34.5		S	0.125	S
PA56	Pseudomonas aeruginosa	Nyon	Efflux, impermability, AmpC overproduction	Céphalosporinase naturelle, diminution de perméabilité et efflux			C	Céphalosporinase		0.25	S	19		S	25		S	29.5		S	28.5		S	0.125	S
PA63	Pseudomonas aeruginosa	Zürich	VIM-2	VIM-53			B	carbapénemase		0.25	S	6		R	14.5	32	R	6		R	6		R	< 0,125	S
PA64	Pseudomonas aeruginosa	Zürich	VIM-4	VIM-4			B	carbapénemase		1	S	6		R	6		R	6		R	6		R	< 0,125	S
PA74	Pseudomonas aeruginosa	Geneva	VIM-2	VIM-53			B	carbapénemase		0.25	S	6		R	12.5		R	6		R	6		R	0.125	S
PA79	Pseudomonas aeruginosa	Lausanne	Efflux, impermability, AmpC overproduction	Céphalosporinase naturelle, diminution de perméabilité et efflux			C	Céphalosporinase		0.25	S	6		R	13.5		R	28		S	21.5	4	R	0.125	S
PA190	Pseudomonas aeruginosa	Yverdon	Efflux, impermability, AmpC overproduction	Céphalosporinase naturelle et diminution de perméabilité			C	Céphalosporinase		0.25	S	12.5	16	R	24		S	36		S	36		S	0.125	S
PA296	Pseudomonas citronellolis	Delémont	Efflux, impermability, AmpC overproduction	Céphalosporinase naturelle			C	Céphalosporinase		0.25	S	41.5		S	27.5		S	35		S	41.5		S	0.125	S
PA203	Pseudomonas citronellolis	Delémont	Efflux, impermability, AmpC overproduction	Céphalosporinase naturelle			C	Céphalosporinase		0.25	S	27.5		S	28.5		S	36.5		S	40		S	0.125	S
PA08	Pseudomonas aeruginosa	Bern	Efflux, impermability, AmpC overproduction	Céphalosporinase naturelle, diminution de perméabilité et efflux	667	OXA-1032 (c), PDC-22 (c)	C	Céphalosporinase		64	R	6		R	21		S	30.5		S	23	2	S	0.125	S
PA109	Pseudomonas aeruginosa	Fribourg	Efflux, impermability, AmpC overproduction	Céphalosporinase naturelle, diminution de perméabilité et efflux			C	Céphalosporinase		0.25	S	10		R	13.5		R	24.5	0.5	S	23.5	0.5	S	0.125	S
PA213	Pseudomonas aeruginosa	Bern	Efflux, impermability, AmpC overproduction	Céphalosporinase naturelle, diminution de perméabilité et efflux			C	Céphalosporinase		0.25	S	14	2	S	26.5		S	31		S	24.5	0.5	S	0.125	S
PA23	Pseudomonas aeruginosa	Zürich	VIM-1	VIM-1			B	carbapénemase		0.25	S	6		R	6		R	6		R	6		R	0.125	S
PA24	Pseudomonas aeruginosa	Zurich	VIM-2	VIM-53			B	carbapénemase		0.25	S	6		R	6		R	6		R	6		R	0.125	S
PA34	Pseudomonas aeruginosa	Nyon	Efflux, impermability, AmpC overproduction	Céphalosporinase naturelle et diminution de perméabilité			C	Céphalosporinase		0.25	S	27.5		S	30		S	31		S	29		S	0.125	S
PA237	Pseudomonas aeruginosa	Zürich	VIM-2	VIM-53			B	carbapénemase		0.25	S	6		R	6		R	6		R	6		R	0.125	S
PA141	Pseudomonas aeruginosa	Dübendorf	Efflux, impermability, AmpC overproduction	Céphalosporinase naturelle, diminution de perméabilité et efflux			C	Céphalosporinase		0.25	S	17.5		S	19	4	S	28		S	28		S	0.125	S
PA148	Pseudomonas aeruginosa	Chur	Efflux, impermability, AmpC overproduction	Céphalosporinase naturelle, diminution de perméabilité et efflux			C	Céphalosporinase		0.25	S	19		S	28.5		S	31		S	28.5		S	0.125	S
PA51	Pseudomonas aeruginosa	Lugano	Efflux, impermability, AmpC overproduction	Céphalosporinase naturelle et diminution de perméabilité			C	Céphalosporinase		0.25	S	10		R	14.5	16	R	24	2	S	24	8	R	0.125	S
PA156	Pseudomonas aeruginosa	Zurich	VIM-2	VIM-53			B	carbapénemase		0.25	S	6		R	6		R	6		R	6		R	1	S
PA159	Pseudomonas aeruginosa	Lausanne	Efflux, impermability, AmpC overproduction	Diminution de perméabilité et efflux			C	Impérméabilité et efflux		2	S	8		R	16	8	S	21	4	S	25	0.25	S	0.125	S
PA60	Pseudomonas aeruginosa	Lausanne	Efflux, impermability, AmpC overproduction	Diminution de perméabilité et efflux		PDC-240	C	Impérméabilité et efflux		0.25	S	6		R	11		R	18		R	19	0.5	S	0.125	S
PA66	Pseudomonas aeruginosa	Fribourg	Efflux, impermability, AmpC overproduction	Céphalosporinase naturelle, diminution de perméabilité et efflux			C	Céphalosporinase		0.25	S	28		S	16	8	S	29		S	30		S	0.125	S
PA174	Pseudomonas putida complexe	Geneva	VIM-2	VIM-53			B	carbapénemase		0.25	S	6		R	8		R	6		R	7		R	0.25	S
PA179	Pseudomonas aeruginosa	Zurich	Efflux, impermability, AmpC overproduction	Céphalosporinase naturelle			C	Céphalosporinase		0.25	S	35.5		S	28		S	30		S	32.5		S	0.125	S
PA189	Pseudomonas aeruginosa	Delémont	Efflux, impermability, AmpC overproduction	Céphalosporinase naturelle et diminution de perméabilité			C	Céphalosporinase		0.25	S	27		S	28.5		S	31.5		S	31		S	0.25	S
PA91	Pseudomonas aeruginosa	Geneva	GES-1	GES-1			A ESBL	ESBL		0.25	S	8		R	10.5		R	9		R	20	8/4	R	0.25	S
PA02	Pseudomonas aeruginosa	Zürich	Efflux, impermability, AmpC overproduction	Céphalosporinase naturelle, diminution de perméabilité et efflux		PDC-157	C	Céphalosporinase		1	S	6		R	6		R	17.5		R	27.5		S	0.25	S
PA106	Pseudomonas aeruginosa	Nyon	Efflux, impermability, AmpC overproduction	Céphalosporinase naturelle, diminution de perméabilité et efflux			C	Céphalosporinase		1	S	12	2	S	28		S	31.5		S	23.5	0.5	S	0.25	S
PA22	Pseudomonas aeruginosa	Sion	Efflux, impermability, AmpC overproduction	Céphalosporinase naturelle, diminution de perméabilité et efflux		PDC-407	C	Céphalosporinase		0.25	S	10		R	8.5		R	16.5		R	27		S	2	S
PA123	Pseudomonas aeruginosa	Lausanne	Efflux, impermability, AmpC overproduction	Céphalosporinase naturelle, diminution de perméabilité et efflux			C	Céphalosporinase		0.25	S	6		R	6.5		R	25.5	2	S	19.5	8	R	0.125	S
PA126	Pseudomonas aeruginosa	Geneva	VIM-2	VIM-53			B	carbapénemase		0.25	S	6		R	9.5		R	6		R	6		R	2	S
PA32	Pseudomonas aeruginosa	Geneva	GES-5	GES-5			A	carbapénemase		0.25	S	6		R	23		S	19		R	15	32	R	0.125	S
PA236	Pseudomonas aeruginosa	Sion	Efflux, impermability, AmpC overproduction	Céphalosporinase naturelle, diminution de perméabilité et efflux			C	Céphalosporinase		0.5	S	24		S	23.5		S	28		S	25	0.25	S	< 0,125	S
PA161	Pseudomonas aeruginosa	Zürich	Efflux, impermability, AmpC overproduction	Céphalosporinase naturelle, diminution de perméabilité et efflux			C	Céphalosporinase		1	S	12	16	R	26.5		S	28		S	21	2	S	0.125	S
PA65	Pseudomonas aeruginosa	Bellinzona	VIM-2	VIM-2			B	carbapénemase		0.25	S	23.5		S	12.5		R	6		R	13		R	0.25	S
PA68	Pseudomonas citronellolis	Delémont	Efflux, impermability, AmpC overproduction	Céphalosporinase naturelle et efllux			C	Céphalosporinase		0.25	S	22		S	31.5		S	38		S	39.5		S	0.125	S
PA70	Pseudomonas aeruginosa	Zurich	VIM-5	VIM-5			B	carbapénemase		0.25	S	6		R	6		R	6		R	9		R	0.125	S
PA71	Pseudomonas aeruginosa	Bern	Efflux, impermability, AmpC overproduction	Céphalosporinase naturelle, diminution de perméabilité et efflux			C	Céphalosporinase		0.25	S	6		R	6		R	20.5	4	S	23	2	S	0.125	S
PA72	Pseudomonas aeruginosa	Notwill	NDM-1	NDM-1	773	OXA-395 (c), PDC-16 (c), NDM-1 (p)	B	carbapénemase	8	4	R	6		R	6		R	6		R	6		R	0.125	S
PA77	Pseudomonas aeruginosa	Geneva	Efflux, impermability, AmpC overproduction	Céphalosporinase naturelle, diminution de perméabilité et efflux			C	Céphalosporinase		0.25	S	6		R	9		R	22	1	S	22	1	S	0.125	S
PA90	Pseudomonas aeruginosa	Buchs	VIM-2	VIM-53			B	carbapénemase		0.25	S	15	8	S	14.5	32	R	6		R	12		R	1	S
PA98	Pseudomonas aeruginosa	Bern	NDM-1	NDM-1			B	carbapénemase		1	S	6		R	6		R	6		R	6		R	1	S
PA108	Pseudomonas aeruginosa	Fribourg	Efflux, impermability, AmpC overproduction	Céphalosporinase naturelle, diminution de perméabilité et efflux			C	Céphalosporinase		0.25	S	8		R	22.5		S	30		S	21	8	R	0.125	S
PA209	Pseudomonas aeruginosa	Bern	Efflux, impermability, AmpC overproduction	Céphalosporinase naturelle, diminution de perméabilité et efflux			C	Céphalosporinase		1	S	18.5		S	23.5		S	30		S	30		S	0.125	S
PA10	Pseudomonas aeruginosa	Bern	NDM-1	NDM-1			B	carbapénemase		4	R	6		R	6		R	6		R	6		R	0.5	S
PA16	Pseudomonas aeruginosa	Lucerne	IMP-1	IMP-1			B	carbapénemase		0.5	S	6		R	6		R	6		R	6		R	0.125	S
PA20	Pseudomonas aeruginosa	Liebefeld	Efflux, impermability, AmpC overproduction	Céphalosporinase naturelle, diminution de perméabilité et efflux			C	Céphalosporinase		0.25	S	10.5		R	21		S	30.5		S	21.5	4	R	0.125	S
PA136	Pseudomonas aeruginosa	Zürich	VIM-2	VIM-2	111	PDC-3 (c), OXA-395 (c), VIM-2 (p)	B	carbapénemase	1	4	R	6		R	9.5		R	6		R	6		R	1	S
PA38	Pseudomonas aeruginosa	Zürich	NDM-1 et VIM-2	NDM-1 et VIM-2			B	carbapénemase		0.25	S	6		R	6		R	6		R	6		R	1	S
PA248	Pseudomonas aeruginosa	Fribourg	Efflux, impermability, AmpC overproduction	Céphalosporinase naturelle, diminution de perméabilité et efflux			C	Céphalosporinase		0.25	S	20		S	27		S	31		S	26.5		S	0.125	S
PA58	Pseudomonas aeruginosa	Morges	Efflux, impermability, AmpC overproduction	Céphalosporinase naturelle, diminution de perméabilité et efflux	207	OXA-395 (c), PDC-30 (c)	C	Céphalosporinase		4	R	35		S	24.5		S	32		S	32		S	0.125	S
PA75	Pseudomonas aeruginosa	Zürich	Efflux, impermability, AmpC overproduction	Céphalosporinase naturelle, diminution de perméabilité et efflux			C	Céphalosporinase		0.25	S	7		R	10		R	24.5	2	S	27.5		S	1	S
PA276	Pseudomonas aeruginosa	Bern	Efflux, impermability, AmpC overproduction	Céphalosporinase naturelle, diminution de perméabilité et efflux			C	Céphalosporinase		0.25	S	11	8	S	28.5		S	36		S	31		S	0.125	S
PA89	Pseudomonas aeruginosa	Sion	VIM-4	VIM-4			B	carbapénemase		0.25	S	6		R	6		R	6		R	6		R	0.125	S
PA290	Pseudomonas aeruginosa	Delémont	Efflux, impermability, AmpC overproduction	Céphalosporinase naturelle, diminution de perméabilité et efflux			C	Céphalosporinase		0.25	S	9		R	24		S	29.5		S	21.5	4	R	0.125	S
PA198	Pseudomonas aeruginosa	Zurich	Efflux, impermability, AmpC overproduction	Céphalosporinase naturelle, diminution de perméabilité et efflux			C	Céphalosporinase		0.25	S	13	2	S	24		S	28.5		S	25.5		S	0.125	S
PA03	Pseudomonas aeruginosa	Liebefeld	VIM-2	VIM-53			B	carbapénemase		0.25	S	6		R	12		R	6		R	6		R	1	S
PA05	Pseudomonas aeruginosa	Aarau	Efflux, impermability, AmpC overproduction	Céphalosporinase naturelle, diminution de perméabilité et efflux			C	Céphalosporinase		0.25	S	20		S	18.5	2	S	28.5		S	27.5		S	0.125	S
PA206	Pseudomonas aeruginosa	Aarau	Efflux, impermability, AmpC overproduction	Céphalosporinase naturelle, diminution de perméabilité et efflux			C	Céphalosporinase		0.25	S	16.5	2	S	25.5		S	31.5		S	24	0.5	S	0.125	S
PA208	Pseudomonas aeruginosa	Bern	Efflux, impermability, AmpC overproduction	Céphalosporinase naturelle, diminution de perméabilité et efflux			C	Céphalosporinase		0.5	S	30		S	33		S	39.5		S	34		S	0.125	S
PA117	Pseudomonas aeruginosa	Sion	BEL-like	Céphalosporinase naturelle, diminution de perméabilité et efflux			A ESBL +C	ESBL + Céphalosporinase		0.25	S	36		S	17	4	S	6		R	31		S	1	S
PA18	Pseudomonas aeruginosa	Bellinzona	NDM-1	NDM-1			B	carbapénemase		0.5	S	6		R	6		R	6		R	6		R	0.125	S
PA28	Pseudomonas aeruginosa	Geneva	VIM-2	VIM-53			B	carbapénemase		2	S	6		R	12		R	6		R	6		R	0.125	S
PA40	Pseudomonas aeruginosa	Geneva	VIM-2	VIM-53			B	carbapénemase		0.5	S	6		R	10.5		R	6		R	6		R	1	S
PA42	Pseudomonas aeruginosa	Liebefeld	VIM-4	VIM-4			B	carbapénemase		0.25	S	6		R	6		R	6		R	6		R	8	R
PA43	Pseudomonas aeruginosa	Zürich	Efflux, impermability, AmpC overproduction	Céphalosporinase naturelle, diminution de perméabilité et efflux			C	Céphalosporinase		0.5	S	16.5	2	S	19	4	S	27		S	28.5		S	0.125	S
PA151	Pseudomonas aeruginosa	Sion	Efflux, impermability, AmpC overproduction	Céphalosporinase naturelle			C	Céphalosporinase		0.25	S	37.5		S	29		S	28.5		S	36		S	0.25	S
PA152	Pseudomonas aeruginosa	Sion	Efflux, impermability, AmpC overproduction	Céphalosporinase naturelle			C	Céphalosporinase		2	S	37		S	28		S	29.5		S	33		S	1	S
PA67	Pseudomonas aeruginosa	Zurich	Efflux, impermability, AmpC overproduction	Céphalosporinase naturelle et efllux			C	Céphalosporinase		0.25	S	14	2/4	S	16.5	16	R	30		S	30		S	0.125	S
PA78	Pseudomonas aeruginosa	Bern	IMP-1	IMP-1			B	carbapénemase		0.25	S	6		R	6		R	6		R	13		R	1	S
PA81	Pseudomonas aeruginosa	Geneva	VIM-2	VIM-53			B	carbapénemase		0.5	S	6		R	7		R	6		R	6		R	1	S
PA183	Pseudomonas aeruginosa	Bern	Efflux, impermability, AmpC overproduction	Céphalosporinase naturelle et diminution de perméabilité			C	Céphalosporinase		2	S	10.5		R	18.5	8	S	25.5	2	S	26		S	0.125	S
PA84	Pseudomonas aeruginosa	Bern	Efflux, impermability, AmpC overproduction	Céphalosporinase naturelle et diminution de perméabilité			C	Céphalosporinase		2	S	7		R	16	32	R	25	2	S	25.5		S	0.25	S
PA85	Pseudomonas aeruginosa	Bern	IMP-1	IMP-1			B	carbapénemase		0.5	S	6		R	6		R	6		R	17		R	0.25	S
PA88	Pseudomonas aeruginosa	Neuchâtel	Efflux, impermability, AmpC overproduction	Céphalosporinase naturelle			C	Céphalosporinase		0.25	S	35		S	24.5		S	39		S	39		S	0.25	S
PA289	Pseudomonas aeruginosa	Neuchâtel	Efflux, impermability, AmpC overproduction	Céphalosporinase naturelle			C	Céphalosporinase		0.25	S	41.5		S	30.5		S	38.5		S	36		S	0.25	S
PA94	Pseudomonas nitroreducens	Delémont	Efflux, impermability, AmpC overproduction	Céphalosporinase naturelle et efllux			C	Céphalosporinase		2	S	12.5	2	S	21		S	31		S	32		S	0.125	S
PA04	Pseudomonas aeruginosa	Lugano	Efflux, impermability, AmpC overproduction	Céphalosporinase naturelle et diminution de perméabilité			C	Céphalosporinase		0.5	S	9.5		R	20.5		S	27		S	26.5		S	8	R
PA102	Pseudomonas aeruginosa	Buchs	VEB-1	VEB-1			A ESBL	ESBL		0.5	S	9.5		R	17.5	64	R	17.5		R	20.5	2	S	0.125	S
PA12	Pseudomonas aeruginosa	Zürich	VIM-5	VIM-5	357	VIM-5 (c), OXA-846 (c), PDC-11 (c), VEB-14 (p), OXA-10 (p)	B	carbapénemase	4	4	R	6		R	6		R	6		R	6		R	0.125	S
PA216	Pseudomonas aeruginosa	Bern	Efflux, impermability, AmpC overproduction	Céphalosporinase naturelle, diminution de perméabilité et efflux			C	Céphalosporinase		0.5	S	17.5		S	30		S	37		S	28		S	0.125	S
PA118	Pseudomonas aeruginosa	Geneva	VIM-2	VIM-53			B	carbapénemase		0.25	S	6		R	8		R	6		R	6		R	0.125	S
PA29	Pseudomonas aeruginosa	Bern	Efflux, impermability, AmpC overproduction	Céphalosporinase naturelle, diminution de perméabilité et efflux	1917	OXA-488 (c), PDC-46 (c)	C	Céphalosporinase		2	S	6		R	15	16	R	26	1	S	26		S	0.125	S
PA241	Pseudomonas aeruginosa	Lugano	Efflux, impermability, AmpC overproduction	Céphalosporinase naturelle, diminution de perméabilité et efflux			C	Céphalosporinase		0.5	S	15	2	S	21.5		S	27		S	28		S	0.25	S
PA145	Pseudomonas aeruginosa	Lausanne	Efflux, impermability, AmpC overproduction	Céphalosporinase naturelle, diminution de perméabilité et efflux			C	Céphalosporinase		0.5	S	9.5		R	6		R	22	2	S	25	1	S	0.125	S
PA50	Pseudomonas aeruginosa	Zürich	IMP-1	IMP-1			B	carbapénemase		2	S	6		R	6		R	6		R	15.5		R	0.125	S
PA154	Pseudomonas aeruginosa	Bern	BEL-like	Céphalosporinase naturelle, diminution de perméabilité et efflux			A ESBL +C	ESBL + Céphalosporinase		0.25	S	6		R	6		R	21.5	8	R	21.5	4	R	0.125	S
PA155	Pseudomonas aeruginosa	Bern	Efflux, impermability, AmpC overproduction	Céphalosporinase naturelle, diminution de perméabilité et efflux			C	Céphalosporinase		0.25	S	6		R	11.5		R	25.5	2	S	22	2	S	0.125	S
PA163	Pseudomonas aeruginosa	Bern	Efflux, impermability, AmpC overproduction	Céphalosporinase naturelle, diminution de perméabilité et efflux			C	Céphalosporinase		0.25	S	14.5	4	S	23		S	26.5		S	20	4	R	0.125	S
PA169	Pseudomonas aeruginosa	Lucerne	Efflux, impermability, AmpC overproduction	Céphalosporinase naturelle, diminution de perméabilité et efflux			C	Céphalosporinase		0.5	S	6		R	17.5	8	S	27		S	27		S	0.125	S
PA177	Pseudomonas aeruginosa	Bellinzona	Efflux, impermability, AmpC overproduction	Céphalosporinase naturelle, diminution de perméabilité et efflux			C	Céphalosporinase		0.25	S	13	4	S	13		R	23	2	S	28		S	0.125	S
PA178	Pseudomonas aeruginosa	Geneva	VIM-2	VIM-53			B	carbapénemase		2	S	6		R	10		R	6		R	6		R	1	S
PA390	Pseudomonas aeruginosa	Bern	Efflux, impermability, AmpC overproduction	Céphalosporinase naturelle, diminution de perméabilité et efflux			C	Céphalosporinase		0.5	S	8.5		R	20	4	S	28.5		S	22.5	4	R	0.125	S
PA92	Pseudomonas aeruginosa	Geneva	VIM-2	VIM-53			B	carbapénemase		2	S	6		R	10.5		R	6		R	6		R	0.5	S
PA298	Pseudomonas putida	Bern	Efflux, impermability, AmpC overproduction	Céphalosporinase naturelle, diminution de perméabilité et efflux		AmpC	C	Céphalosporinase		0.5	S	6		R	10.5		R	14		R	20	0.5	S	1	S
PA306	Pseudomonas aeruginosa	Liebefeld	VIM-1	VIM-1			B	carbapénemase		0.25	S	6		R	6		R	6		R	9.5		R	0.5	S
PA115	Pseudomonas aeruginosa	Sion	Efflux, impermability, AmpC overproduction	Céphalosporinase naturelle, diminution de perméabilité et efflux			C	Céphalosporinase		0.25	S	6		R	14.5	16	R	28		S	22	2	S	0.125	S
PA25	Pseudomonas aeruginosa	Fribourg	Efflux, impermability, AmpC overproduction	Céphalosporinase naturelle et diminution de perméabilité			C	Céphalosporinase		0.25	S	18.5		S	28.5		S	31.5		S	26.5		S	0.125	S
PA226	Pseudomonas aeruginosa	Buchs	VEB-like	ESBL (VEB) + Céphalosporinase naturelle, diminution de perméabilité et effux			A ESBL +C	ESBL + Céphalosporinase		0.5	S	6		R	14	128	R	11		R	20	8	R	0.125	S
PA133	Pseudomonas aeruginosa	Notwill	Efflux, impermability, AmpC overproduction	Céphalosporinase naturelle, diminution de perméabilité et efflux			C	Céphalosporinase		0.25	S	14	8	S	17	32	R	26.5		S	30.5		S	1	S
PA134	Pseudomonas aeruginosa	Sion	Efflux, impermability, AmpC overproduction	Céphalosporinase naturelle, diminution de perméabilité et efflux			C	Céphalosporinase		0.25	S	18		S	14	16	R	23.5	2	S	26.5		S	0.5	S
PA144	Pseudomonas aeruginosa	Geneva	VIM-2	VIM-53			B	carbapénemase		0.5	S	6		R	9		R	6		R	6		R	0.125	S
PA47	Pseudomonas aeruginosa	Bern	VIM-2	VIM-53			B	carbapénemase		0.5	S	6		R	6		R	6		R	6		R	0.125	S
PA348	Pseudomonas aeruginosa	Fribourg	Efflux, impermability, AmpC overproduction	Céphalosporinase naturelle, diminution de perméabilité et efflux			C	Céphalosporinase		0.5	S	16.5	8	S	19	32	R	22	2	S	26.5		S	0.25	S
PA57	Pseudomonas aeruginosa	Zurich	IMP-1	IMP-1			B	carbapénemase		0.25	S	6		R	6		R	6		R	18		R	0.125	S
PA69	Pseudomonas aeruginosa	Bellinzona	NDM-1	NDM-1	773	OXA-395 (c), PDC-16 (c), NDM-1 (p)	B	carbapénemase	4	4	R	6		R	6		R	6		R	6		R	0.125	S
PA180	Pseudomonas aeruginosa	Dübendorf	Efflux, impermability, AmpC overproduction	Céphalosporinase naturelle et diminution de perméabilité			C	Céphalosporinase		0.25	S	9		R	24.5		S	23.5	2	S	20	4	R	0.125	S
PA86	Pseudomonas aeruginosa	Bern	Efflux, impermability, AmpC overproduction	Céphalosporinase naturelle et diminution de perméabilité			C	Céphalosporinase		0.5	S	28		S	23.5		S	33.5		S	33		S	0.5	S
PA87	Pseudomonas aeruginosa	Bern	Efflux, impermability, AmpC overproduction	Céphalosporinase naturelle et diminution de perméabilité			C	Céphalosporinase		0.5	S	29.5		S	28		S	34		S	34		S	1	S
PA191	Pseudomonas aeruginosa	Sion	Efflux, impermability, AmpC overproduction	Céphalosporinase naturelle, diminution de perméabilité et efflux			C	Céphalosporinase		0.25	S	14	4	S	12.5		R	24.5	4	S	28.5		S	0.25	S
PA396	Pseudomonas aeruginosa	Lausanne	Efflux, impermability, AmpC overproduction	Céphalosporinase naturelle, diminution de perméabilité et efflux			C	Céphalosporinase		0.25	S	13	8	S	23.5		S	32.5		S	26.5		S	0.125	S
PA398	Pseudomonas aeruginosa	Fribourg	Efflux, impermability, AmpC overproduction	Céphalosporinase naturelle, diminution de perméabilité et efflux			C	Céphalosporinase		1	S	6		R	22.5		S	29		S	22.5	1	S	0.125	S
PA07	Pseudomonas aeruginosa	Lugano	Efflux, impermability, AmpC overproduction	Céphalosporinase naturelle et diminution de perméabilité			C	Céphalosporinase		0.25	S	19.5		S	17	8	S	32.5		S	26.5		S	0.125	S
PA309	Pseudomonas aeruginosa	Sion	Efflux, impermability, AmpC overproduction	Céphalosporinase naturelle			C	Céphalosporinase		0.25	S	44		S	34		S	34.5		S	38.5		S	0.5	S
PA210	Pseudomonas aeruginosa	Sion	Efflux, impermability, AmpC overproduction	Céphalosporinase naturelle			C	Céphalosporinase		0.25	S	41		S	29.5		S	31		S	34.5		S	1	S
PA120	Pseudomonas aeruginosa	Bern	VEB	VEB			A ESBL	ESBL		1	S	6		R	6.5		R	6		R	23	4	R	0.5	S
PA122	Pseudomonas aeruginosa	Zurich	Efflux, impermability, AmpC overproduction	Céphalosporinase naturelle, diminution de perméabilité et efflux			C	Céphalosporinase		0.25	S	18.5		S	20.5		S	29		S	33.5		S	0.125	S
PA125	Pseudomonas aeruginosa	Buchs	Efflux, impermability, AmpC overproduction	Céphalosporinase naturelle, diminution de perméabilité et efflux			C	Céphalosporinase		0.25	S	6		R	13.5		R	25	1	S	24	2	S	0.125	S
PA254	Pseudomonas aeruginosa	Sion	GES-1	ESBL (GES-1) + Céphalosporinase naturelle, diminution de perméabilité et effux			A ESBL +C	ESBL + Céphalosporinase		0.25	S	16	8	S	20	16	R	13		R	24	4	R	2	S
PA255	Pseudomonas aeruginosa	Lausanne	VEB	VEB			A ESBL	ESBL		1	S	8		R	14	128	R	10		R	22	4	R	0.25	S
PA261	Pseudomonas aeruginosa	Lausanne	NDM-1	NDM-1			B	carbapénemase		0.25	S	6		R	6		R	6		R	6		R	0.125	S
PA172	Pseudomonas aeruginosa	Lucerne	NDM-1	NDM-1	773	OXA-395 (c), PDC-16 (c), NDM-1 (p)	B	carbapénemase	2	4	R	6		R	6		R	6		R	6		R	0.25	S
PA176	Pseudomonas aeruginosa	Sion	GES-5	GES-5			A	carbapénemase		0.25	S	6		R	25.5		S	20	4	S	15	16	R	2	S
PA279	Pseudomonas aeruginosa	Lucerne	Efflux, impermability, AmpC overproduction	Céphalosporinase naturelle et diminution de perméabilité			C	Céphalosporinase		0.25	S	7		R	19	16/32	R	30.5		S	28.5		S	0.125	S
PA283	Pseudomonas aeruginosa	Zurich	Efflux, impermability, AmpC overproduction	Céphalosporinase naturelle, diminution de perméabilité et efflux			C	Céphalosporinase		0.5	S	6		R	14	32/64	R	32.5		S	23.5	8/16	R	0.125	S
PA95	Pseudomonas aeruginosa	Lausanne	Efflux, impermability, AmpC overproduction	Céphalosporinase naturelle, diminution de perméabilité et efflux			C	Céphalosporinase		0.5	S	9		R	19	4	S	24.5	0.5	S	25	8/4	R	0.125	S
PA496	Pseudomonas aeruginosa	Lausanne	Efflux, impermability, AmpC overproduction	Céphalosporinase naturelle, diminution de perméabilité et efflux			C	Céphalosporinase		2	S	10		R	17	4	S	24.5	0.5	S	23	8/4	R	0.125	S
PA97	Pseudomonas aeruginosa	Lausanne	Efflux, impermability, AmpC overproduction	Céphalosporinase naturelle, diminution de perméabilité et efflux		PDC-565	C	Céphalosporinase		2	S	9		R	10.5		R	19.5		R	20	2	S	0.125	S
PA13	Pseudomonas aeruginosa	Notwill	NDM-1	NDM-1	773	PDC-16 (c), OXA-395 (c), NDM-1 (p)	B	carbapénemase	16	8	R	6		R	6		R	6		R	6		R	0.125	S
PA316	Pseudomonas aeruginosa	Lugano	Efflux, impermability, AmpC overproduction	Céphalosporinase naturelle, diminution de perméabilité et efflux			C	Céphalosporinase		2	S	18		S	25.5		S	28		S	29		S	0.125	S
PA35	Pseudomonas aeruginosa	Zürich	NDM-1	NDM-1	773	PDC-16 (c), OXA-395 (c), NDM-1 (p)	B	carbapénemase	4	4	R	6		R	6		R	6		R	6		R	1	S
PA337	Pseudomonas aeruginosa	Zürich	PER-like	ESBL (PER) + Céphalosporinase naturelle, diminution de perméabilité et effux			A ESBL +C	ESBL + Céphalosporinase		1	S	6		R	6		R	6		R	19.5	4	R	2	S
PA53	Pseudomonas aeruginosa	Morges	NDM-1	NDM-1	773	PDC-16 (c), OXA-395 (c), NDM-1 (p)	B	carbapénemase	0.125	4	R	6		R	6		R	6		R	6		R	0.125	S
PA259	Pseudomonas aeruginosa	Lausanne	Efflux, impermability, AmpC overproduction	Céphalosporinase naturelle, diminution de perméabilité et efflux			C	Céphalosporinase		0.25	S	6		R	12.5		R	25	2	S	23	2	S	0.125	S
PA265	Pseudomonas alcaligenes	Sion	Efflux, impermability, AmpC overproduction	Céphalosporinase naturelle, diminution de perméabilité et efflux		PAM-1 (B3)	C	Céphalosporinase		0.25	S	10		R	6		R	12		R	25	2	S	0.125	S
PA168	Pseudomonas aeruginosa	Yverdon	Efflux, impermability, AmpC overproduction	Céphalosporinase naturelle, diminution de perméabilité et efflux			C	Céphalosporinase		0.5	S	21		S	15.5	8/4	S	29		S	25.5		S	0.125	S
